# Supplementary material for: QTL detection for coccidiosis (Eimeria tenella) resistance in a Fayoumi × Leghorn F2 cross, using a medium-density SNP panel
Source: Genet Sel Evol. 2014 Feb 19;46(1):14. doi: 10.1186/1297-9686-46-14 (PMC3936936; doi:10.1186/1297-9686-46-14)
Supplement: Additional file 1: Table S1 — Genetic map. Location on the genome of all the genetic markers genotyped on the F2 design. [file 1297-9686-46-14-S1.xlsx]

## Sheet: Additional file 1
Marker	Chromosome	Location (cM)
RBL4051	1	0.22530646
rs13778682	1	0.28600000
rs13824683	1	0.30200000
rs14788878	1	0.32500400
RBL2735	1	0.34600500
rs14791318	1	0.36800200
rs13826562	1	0.36800700
ADL0160	1	0.37700000
rs16696147	1	0.38800200
rs13826119	1	0.41400000
rs14789940	1	0.45600500
rs13834547	1	0.45600600
rs14797198	1	0.45600700
rs13833397	1	0.46000800
rs13833802	1	0.46268770
rs14796720	1	0.47000000
rs14795838	1	0.47400200
rs13831318	1	0.48600200
rs13829775	1	0.51200300
rs14792587	1	0.51800100
rs13828448	1	0.58800400
rs13827754	1	0.59300200
rs13827618	1	0.59300500
rs14797469	1	0.59300900
rs14797748	1	0.59400000
rs16700378	1	0.62400000
rs14798199	1	0.65800000
rs14798473	1	0.66900200
rs13837741	1	0.69000100
rs13839639	1	0.71300700
RBL3918	1	0.71300800
rs13840672	1	0.73800200
rs13841474	1	0.74500400
LEI0194	1	0.78100200
RBL3537	1	0.78100300
rs13747869	1	0.78100500
rs14803813	1	0.78500000
rs14805816	1	0.81500200
rs13846111	1	0.85200400
rs14807739	1	0.87600100
rs13848440	1	0.88801700
MCW0106	1	0.88802500
rs13849839	1	0.94902200
rs13852425	1	0.98800200
rs14813905	1	1.04800000
rs13856561	1	1.07500500
rs14816090	1	1.12100100
rs14816387	1	1.12100900
rs13858621	1	1.12800500
rs13859424	1	1.15456899
rs14818658	1	1.20600000
ADL0188	1	1.20600500
rs14820353	1	1.22500300
rs14821366	1	1.28600100
RBL4552	1	1.28600400
rs13888532	1	1.28600800
rs13864738	1	1.33400000
MCW0289	1	1.33400600
rs13866016	1	1.39200000
rs13652874	1	1.40000100
LEI0146	1	1.43600100
rs14825577	1	1.44200000
rs13867989	1	1.45400100
rs14827727	1	1.49300300
rs13870138	1	1.49301000
RBL3072	1	1.53768623
rs13871486	1	1.54059885
rs14830201	1	1.55945344
rs13873082	1	1.58500300
rs14831825	1	1.58800300
rs14833110	1	1.62500100
rs14833854	1	1.62500500
SEQALL0469	1	1.68522251
rs13877331	1	1.68573273
rs14835888	1	1.68900400
MCW0007	1	1.71500200
rs13657617	1	1.71500500
rs14838477	1	1.74900200
rs14839404	1	1.77324713
SEQALL0480	1	1.78800100
rs13881954	1	1.80400200
rs13883247	1	1.85800200
rs13884183	1	1.86800200
SEQALL0478	1	1.90000100
rs13803361	1	1.95600100
rs13725998	1	1.99800400
rs13793692	1	1.99801400
rs13886740	1	1.99801600
MCW0058	1	1.99801800
rs14845078	1	1.99801900
MCW0318	1	2.02800100
MCW0101	1	2.06000100
rs13888504	1	2.06000200
rs13889249	1	2.09000200
rs13890054	1	2.14800200
LEI0101	1	2.18600200
rs13891544	1	2.21400000
rs13892754	1	2.23900300
rs13646228	1	2.27200000
rs14852114	1	2.31300000
rs14853189	1	2.33600000
rs14854298	1	2.34900000
rs13648017	1	2.35600000
ADL0314	1	2.35600100
rs13648468	1	2.38800100
rs13648719	1	2.40600100
rs14857067	1	2.42100000
rs14858033	1	2.42900500
rs13905455	1	2.49800200
rs13905958	1	2.51800200
rs13687461	1	2.51801500
rs14861789	1	2.52100200
rs13908796	1	2.52300000
rs14863087	1	2.52700400
rs13910518	1	2.55600100
rs14864389	1	2.55600300
rs14864752	1	2.55600700
rs14865868	1	2.55601600
rs14866351	1	2.57100100
rs13913788	1	2.59100100
rs14868200	1	2.65186743
LEI0088	1	2.68774105
rs14868863	1	2.70200000
rs13511359	1	2.74400000
rs14870949	1	2.75600200
MCW0200	1	2.77945211
rs13919409	1	2.78100100
rs15380623	1	2.82400100
rs13921245	1	2.86600200
ADL0037	1	2.86601300
ADL0148	1	2.88300100
rs13922910	1	2.88300200
rs14875525	1	2.88500000
rs14876254	1	2.92900200
LEI0198	1	2.96500300
rs13927553	1	2.97000000
ADL0313	1	2.98300000
rs14878985	1	2.98300100
rs13929358	1	3.00400000
rs13930531	1	3.01400000
rs13931934	1	3.04400700
rs14882178	1	3.07300100
rs13934267	1	3.10600200
rs14883865	1	3.14397603
MCW0036	1	3.17500000
rs14884473	1	3.17500100
rs13935790	1	3.18100600
RBL1448	1	3.18101100
rs14885452	1	3.18101700
rs13937353	1	3.20800000
SEQALL0349	1	3.26217981
rs13940513	1	3.27500000
ROS0313	1	3.29312285
rs13942216	1	3.30900300
rs14891353	1	3.33200100
rs14892153	1	3.39500100
MCW0283	1	3.39500200
rs14894158	1	3.41300800
rs14894806	1	3.43500200
rs13948435	1	3.49800000
LEI0107	1	3.49800100
rs13949060	1	3.50100000
rs14897127	1	3.50200300
rs15447912	1	3.50800300
rs13950457	1	3.50800900
LEI0106	1	3.52500400
rs13951654	1	3.53800000
rs13952664	1	3.57400200
rs14900691	1	3.60800100
rs14900949	1	3.60800300
rs13955739	1	3.66400200
rs13955876	1	3.66400300
rs13956376	1	3.66400600
rs13713336	1	3.66401600
MCW0102	1	3.66402000
rs14902811	1	3.66402400
rs14903234	1	3.66800000
MCW0023	1	3.67300151
MCW0255	1	3.67700100
rs14905876	1	3.69400000
rs13961191	1	3.69400500
rs14908130	1	3.70800700
rs13963383	1	3.74500300
rs14909789	1	3.75700000
rs13958340	1	3.76300000
rs13959074	1	3.77200400
rs13959428	1	3.77200900
rs13959934	1	3.77800600
rs15470582	1	3.77801700
MCW0181	1	3.77801800
LEI0246	1	3.79100800
rs13797144	1	3.79100900
rs13966395	1	3.79800800
rs14912713	1	3.86000000
rs14914131	1	3.88600100
rs14915100	1	3.90800300
rs13970962	1	3.92500000
rs14917142	1	3.96200000
rs14918848	1	4.01500000
rs15508319	1	4.04100400
rs13977846	1	4.09000000
rs14922627	1	4.09000400
rs10724909	1	4.12900100
rs13980942	1	4.15300400
rs13982336	1	4.16900300
rs13983201	1	4.21300100
rs13984141	1	4.23200200
rs14928602	1	4.25200000
rs13986354	1	4.25200400
rs13558413	1	4.26400400
MCW0115	1	4.26400700
rs13987744	1	4.27100100
rs14930619	1	4.27100600
rs13989383	1	4.30622736
rs13559631	1	4.32500400
rs14934054	1	4.34000000
RBL2208	1	4.41200800
rs14936206	1	4.42100200
rs15549385	1	4.42100500
RBL10215	1	4.48600100
RBL10450	1	4.50999428
MCW0107	1	4.66800300
MCW0108	1	4.67860308
rs14939301	1	4.67900000
MCW0205	2	0.00000700
rs15054065	2	0.00000800
rs13534297	2	0.12900000
rs14129700	2	0.12900100
rs15056629	2	0.21200000
rs14132382	2	0.26600300
rs15058687	2	0.29700100
RBL1078	2	0.29700400
rs14135059	2	0.33100100
rs14136419	2	0.38500000
rs15062144	2	0.40600100
rs15063006	2	0.42500500
rs14139407	2	0.42800000
rs14140983	2	0.46000000
ADL0190	2	0.50000000
MCW0184	2	0.50000200
rs14143285	2	0.50000600
rs14145654	2	0.56400000
rs15069282	2	0.56401000
rs14148981	2	0.60400000
rs15052212	2	0.60400300
rs15073122	2	0.62800100
rs14153364	2	0.70500100
rs16697966	2	0.71900600
rs15076754	2	0.71901100
rs15076906	2	0.71901200
rs14156046	2	0.72400300
rs15933849	2	0.74200200
MCW0142	2	0.74700100
rs15079738	2	0.74700500
rs15080741	2	0.82700000
rs15081838	2	0.84000300
rs15083875	2	0.89700400
rs15084206	2	0.90200200
rs14165349	2	0.90700000
MCW0063	2	0.95500000
rs15085994	2	0.96100100
rs15086783	2	0.96100900
rs13670506	2	1.01300100
rs13670960	2	1.03800000
RBL1413	2	1.04274208
rs15090761	2	1.04400300
rs13671945	2	1.07600000
rs15972814	2	1.13900100
rs15094550	2	1.15371013
ADL0257	2	1.16000400
rs13673471	2	1.16000500
rs15097142	2	1.24700000
rs14179154	2	1.24700300
rs15098293	2	1.26300100
rs14181676	2	1.29600200
rs14182280	2	1.29600900
rs15993292	2	1.29602000
rs15100368	2	1.29602200
rs15100639	2	1.30400100
MCW0062	2	1.31200100
rs14185295	2	1.32600000
rs13617156	2	1.36100100
rs14188643	2	1.39500400
rs15105085	2	1.42300400
rs13618471	2	1.44300500
rs15107021	2	1.49000100
rs13619326	2	1.50100100
rs14195677	2	1.56400200
rs15110213	2	1.59400000
rs14199266	2	1.69800000
rs14200463	2	1.73600100
rs15114381	2	1.76500200
LEI0195	2	1.80600200
rs14203048	2	1.80600300
rs15115631	2	1.80700000
rs15115877	2	1.83700000
rs16036629	2	1.83700700
rs15116369	2	1.83800000
rs15116885	2	1.84000600
rs15117123	2	1.84700200
rs15117355	2	1.84700600
rs14693127	2	1.88200000
rs15118251	2	1.89700100
rs14207144	2	1.89701500
RBL1677	2	1.92100400
rs13635448	2	1.92101000
MCW0173	2	1.92900100
rs15120747	2	1.95900000
rs15121504	2	1.97000000
rs15122080	2	1.97600000
rs14213289	2	1.98600100
ADL0267	2	1.98672212
rs14213956	2	1.99100000
SEQALL0482	2	2.00193041
rs15125332	2	2.00400000
rs15125843	2	2.00600300
rs14216303	2	2.01200600
rs14219165	2	2.07100000
rs14219471	2	2.07700200
rs14220994	2	2.11000600
rs14221427	2	2.11001300
MCW0257	2	2.11200000
rs15131900	2	2.13700100
RBL4224	2	2.17200100
LEI0147	2	2.17600300
RBL2227	2	2.18500100
rs15133784	2	2.19600200
rs14225474	2	2.19600600
RBL3461	2	2.21400100
ADL0236	2	2.22400000
rs14227382	2	2.26400100
rs14228094	2	2.29700000
rs14229135	2	2.30900000
rs15138511	2	2.32000200
rs14230514	2	2.32000600
rs15139297	2	2.32000900
MCW0185	2	2.32800000
rs14231442	2	2.32900200
rs14231751	2	2.35900000
rs14232147	2	2.37100100
rs14232457	2	2.37100500
rs14233056	2	2.39300200
rs15142362	2	2.42100300
ADL0114	2	2.45200000
rs15143314	2	2.45500100
MCW0264	2	2.46900000
rs15143795	2	2.46900100
rs15144209	2	2.48500000
rs15144673	2	2.49200300
rs15145297	2	2.51800000
rs16001079	2	2.51900700
rs15147200	2	2.57500300
rs14239570	2	2.58078761
rs14241681	2	2.60700000
rs15148054	2	2.60700100
rs13729879	2	2.61200000
rs13730256	2	2.62800000
rs14246372	2	2.66900100
rs15151865	2	2.66900400
MCW0166	2	2.67170129
rs14248232	2	2.67800100
MCW0314	2	2.68600000
rs13732234	2	2.70600200
RBL4422	2	2.74500400
RBL4542	2	2.77300200
rs15155422	2	2.82800100
rs14251755	2	2.84400200
rs15156016	2	2.84400500
rs15156373	2	2.85800400
rs14253074	2	2.89600100
rs15156839	2	2.89600700
rs15158471	2	2.89601300
rs13773166	2	2.91100200
rs13762710	2	2.93400300
rs15168010	2	2.95800000
rs14265191	2	2.98300200
rs14264451	2	3.01700000
rs14262964	2	3.02401100
rs15164955	2	3.02401300
rs15163761	2	3.02700300
rs13760356	2	3.04600200
rs14260425	2	3.04600500
LEI0104	2	3.05300000
rs16147826	2	3.05300400
rs14257535	2	3.07600200
rs14256283	2	3.09300300
rs15159012	2	3.12400100
rs14309126	3	0.00000100
MCW0261	3	0.02300000
rs15254131	3	0.02900100
rs14308187	3	0.03701000
rs14309633	3	0.08526635
rs15258238	3	0.11300000
rs13505193	3	0.32900600
rs16225707	3	0.37100000
rs14316721	3	0.39100000
rs15269507	3	0.40000200
rs14314354	3	0.47200000
rs15262938	3	0.53600000
rs14085746	3	0.53600400
MCW0083	3	0.55300400
rs14084823	3	0.56300200
rs14084016	3	0.58100200
rs15014974	3	0.58500700
rs15014275	3	0.61000100
rs15278983	3	0.61500600
rs15282074	3	0.64802000
rs14322037	3	0.66300000
rs15286791	3	0.69000300
rs15288554	3	0.70801100
rs14325586	3	0.76000000
rs14326870	3	0.77600000
rs15298678	3	0.77600400
rs14328509	3	0.81500100
rs15303074	3	0.83900000
rs15304870	3	0.83900300
rs15308202	3	0.86900000
rs15309835	3	0.88100200
rs14334468	3	0.92700100
rs15316026	3	0.97200600
rs14336675	3	0.99000200
rs15319731	3	1.00000000
LEI0161	3	1.00800200
rs14339147	3	1.00800300
rs14340015	3	1.05000100
rs15325781	3	1.06300000
rs15326959	3	1.06300800
RBL4856	3	1.07300200
rs14342000	3	1.12500000
rs14342641	3	1.12500400
rs13675715	3	1.19000200
rs14344974	3	1.19900200
rs16260715	3	1.22500300
rs14347175	3	1.23100300
rs16262863	3	1.23900600
rs15341220	3	1.28000200
rs14353730	3	1.29100300
rs15352400	3	1.32900200
MCW0212	3	1.33500100
rs15353472	3	1.33500300
rs14357858	3	1.35600100
rs15354463	3	1.35600200
rs14359360	3	1.36900000
rs15358149	3	1.40500000
rs14362797	3	1.46700000
rs15364133	3	1.48000000
rs15365170	3	1.48000500
RBL2205	3	1.49000200
rs14364657	3	1.50300100
rs15367240	3	1.52000100
rs14705563	3	1.54300200
rs14366240	3	1.54301200
rs16286487	3	1.54301300
rs16286826	3	1.54301400
rs14367728	3	1.56300100
rs15372805	3	1.58300000
rs14368998	3	1.59400700
rs15375140	3	1.59401100
rs14370453	3	1.59401600
rs14373269	3	1.67000200
MCW0252	3	1.70000300
rs15383970	3	1.70000500
rs14374524	3	1.70001000
rs15384979	3	1.70001600
rs14377815	3	1.73901400
rs14378036	3	1.73901700
rs15394046	3	1.79700000
rs14379908	3	1.82700000
rs15400129	3	1.83700300
rs15401825	3	1.86300000
rs13694859	3	1.87400300
rs15406274	3	1.89000000
rs15408407	3	1.90700500
ADL0306	3	1.93500000
rs15410503	3	1.96300000
rs14387646	3	1.96300100
rs14388241	3	1.96300500
rs14388530	3	1.96600100
rs14389292	3	1.97800000
rs14389972	3	1.98400300
rs14391415	3	2.01100400
rs15422015	3	2.01100700
rs14393558	3	2.02200400
rs15424625	3	2.02200900
rs14394697	3	2.04400200
rs15428808	3	2.06800300
rs15430888	3	2.08800100
rs14397663	3	2.09200200
rs16326014	3	2.10200000
rs16327062	3	2.13000000
rs14400722	3	2.22100100
rs14401504	3	2.22400000
rs13701546	3	2.22700400
rs13702830	3	2.27100600
rs15447815	3	2.27600600
MCW0040	3	2.30400200
rs15449634	3	2.31500000
rs15452125	3	2.46775282
rs14410153	3	2.53000200
rs15457054	3	2.58500100
rs15459111	3	2.64500100
MCW0037	3	2.64500400
rs14413338	3	2.65300000
rs14414510	3	2.68700000
rs15472790	4	0.00000300
rs13546253	4	0.00800200
ADL0143	4	0.00800300
rs13640446	4	0.00800600
rs15475665	4	0.07600000
ADL0317	4	0.11700100
rs14423272	4	0.28700000
rs15484517	4	0.29300100
rs14425855	4	0.32000000
rs15492033	4	0.34900000
rs15494462	4	0.37000000
rs14429880	4	0.42700000
rs15499036	4	0.44300600
rs14432970	4	0.55200100
rs13645459	4	0.57773358
rs15506267	4	0.59700100
rs14435605	4	0.61300000
rs15508420	4	0.61800300
rs14436054	4	0.61800400
rs15509092	4	0.61800900
rs15510892	4	0.62100000
rs13576513	4	0.62300100
rs14438666	4	0.63300000
rs15515023	4	0.63442572
rs15517313	4	0.66400000
rs15519416	4	0.67400500
rs14441977	4	0.68100000
rs14442069	4	0.68100300
rs13578109	4	0.69200000
rs14444404	4	0.73600200
MCW0005	4	0.73700000
rs15527639	4	0.76300000
rs14446625	4	0.77200200
rs14447276	4	0.77200600
rs15534618	4	0.80600200
ADL0246	4	0.81300000
rs15537574	4	0.81300100
rs14451136	4	0.84700100
rs14452279	4	0.87000000
MCW0171	4	0.87000300
rs14453127	4	0.87500300
rs13516208	4	0.88100200
MCW0085	4	0.89600200
rs15547808	4	0.91700000
rs15549573	4	0.94400000
rs14457562	4	0.97200100
rs15554867	4	0.97200700
LEI0125	4	0.98129755
rs15557813	4	1.00300000
ADL0266	4	1.01800200
rs15560604	4	1.03000000
rs15563180	4	1.06506477
rs15573049	4	1.17500000
LEI0094	4	1.17500300
rs15575644	4	1.19200100
rs15577162	4	1.21300000
MCW0124	4	1.22100400
rs15581865	4	1.23000100
rs15583905	4	1.25100000
rs15586095	4	1.25800100
rs15587619	4	1.25800800
rs14475634	4	1.29200000
rs15591679	4	1.30600100
rs15594688	4	1.31100400
rs15595474	4	1.31600000
LEI0076	4	1.35009894
RBL4469	4	1.35700300
rs13548301	4	1.36100700
rs14481866	4	1.37800300
rs15602398	4	1.39400000
rs15607084	4	1.45000100
rs15609847	4	1.45700300
rs15611382	4	1.46900400
MCW0240	4	1.47500000
rs14488650	4	1.52400400
rs14489036	4	1.52400800
rs13774381	4	1.52401300
rs14490272	4	1.55500200
rs14707369	4	1.55501400
rs14492188	4	1.59677716
rs13664708	4	1.62100000
rs15627770	4	1.63500200
rs15631046	4	1.67000400
ADL0265	4	1.67000900
rs13666021	4	1.67001100
rs14498517	4	1.69400200
rs13666708	4	1.71700100
rs15639274	4	1.77000966
rs15641498	4	1.80700100
rs13784740	4	1.83400200
RBL2216	4	1.83400800
rs13776464	4	2.02400000
rs15651483	5	0.05900000
rs14508668	5	0.11900000
rs14508149	5	0.11900400
rs14353199	5	0.11901100
rs14352825	5	0.12500300
rs15343523	5	0.15000200
rs15341869	5	0.19400000
rs14510828	5	0.23000200
LEI0082	5	0.29900000
rs14512941	5	0.31400000
ADL0253	5	0.33900100
rs14513727	5	0.33900300
rs15661964	5	0.38600200
rs14515559	5	0.38600600
rs15666168	5	0.41600500
rs15667232	5	0.45600100
MCW0193	5	0.46100300
rs15669919	5	0.46100500
rs15670798	5	0.48500000
RBL2307	5	0.48500600
rs14519806	5	0.57200200
rs15675909	5	0.57200700
rs14519850	5	0.60500100
rs14520051	5	0.61400400
rs13794020	5	0.61400700
MCW0038	5	0.61401100
rs15677208	5	0.61401300
rs14520967	5	0.61401700
rs15678496	5	0.61402400
RBL1113	5	0.65100500
RBL4514	5	0.65100700
rs13754925	5	0.66200200
rs15683152	5	0.70000100
rs15685224	5	0.73600000
rs15685956	5	0.73600200
rs13756177	5	0.73600600
rs15689158	5	0.76800100
rs16689818	5	0.76801300
MCW0214	5	0.78200100
rs15691594	5	0.79400200
rs14528721	5	0.81300100
rs14529846	5	0.82400400
rs13585204	5	0.82400700
rs14530425	5	0.82401100
rs14531246	5	0.83200600
rs16487941	5	0.83900100
rs15697055	5	0.83900500
ADL0023	5	0.84900000
MCW0210	5	0.85900000
rs15699772	5	0.85900400
rs15701884	5	0.86600000
rs13586520	5	0.87725696
rs14535551	5	0.93300200
rs13587245	5	0.94300200
rs15708716	5	0.96500000
rs14537180	5	0.96500100
rs15710528	5	0.96500800
MCW0032	5	0.96501100
rs14538530	5	0.97300000
rs14540161	5	0.98700000
rs14541594	5	1.01300700
rs15719418	5	1.05300200
rs14543774	5	1.06500000
rs13589753	5	1.06500300
rs15726326	5	1.11100900
rs15728397	5	1.15700500
rs15728652	5	1.16405807
rs15730058	5	1.17400400
rs15733056	5	1.23400100
rs15733400	5	1.23400200
rs14551368	5	1.30800000
rs14553514	5	1.40100000
rs15743499	5	1.45900500
ADL0298	5	1.52500400
rs15745923	5	1.52500500
rs15747076	5	1.58300000
rs14556923	5	1.58300100
rs15747786	5	1.58300300
rs16523647	5	1.58301000
rs15750263	6	0.00000000
rs16524270	6	0.00000300
rs16525790	6	0.11500000
rs13561651	6	0.20500100
LEI0192	6	0.20500200
rs15758233	6	0.29300300
rs15759637	6	0.29600000
rs15763662	6	0.35300000
rs15773041	6	0.40400200
rs14571768	6	0.42493826
rs14573961	6	0.46800000
rs15780885	6	0.47900000
rs16544260	6	0.49000900
rs14575657	6	0.49001800
rs14576454	6	0.49002900
MCW0250	6	0.50500300
rs13567462	6	0.50600100
rs14578381	6	0.51900400
rs16548777	6	0.54700000
rs14580003	6	0.55200500
rs14580806	6	0.56601000
rs15795707	6	0.61700000
rs14582568	6	0.61800500
SEQALL0472	6	0.66900100
rs15799715	6	0.71800000
SEQALL0486	6	0.71800500
rs16556513	6	0.72200400
rs13579796	6	0.73500200
rs15806906	6	0.77700500
LEI0093	6	0.79300000
rs14588414	6	0.79300300
rs13580988	6	0.82500000
ADL0377	6	0.82500100
rs15814673	6	0.89500200
rs16565892	6	0.97000000
rs14593897	6	1.00600200
rs14594156	6	1.02800200
RBL2280	6	1.02800800
rs15818654	6	1.04500100
rs15821808	6	1.10400000
rs14596954	6	1.10400700
LEI0064	7	0.00000000
rs15824390	7	0.00000500
rs13739121	7	0.04000000
rs14600022	7	0.07000400
rs14601011	7	0.10700100
rs14602349	7	0.22800000
rs14603322	7	0.27700300
rs15837502	7	0.30000900
rs15837726	7	0.30001100
rs13791413	7	0.30001600
rs14605238	7	0.30002400
rs14605963	7	0.34600100
MCW0120	7	0.34600400
rs14606550	7	0.35519951
rs15844013	7	0.39200000
rs16585801	7	0.42800200
rs13737969	7	0.48658061
rs15854041	7	0.56300000
rs15854607	7	0.57500400
rs14613022	7	0.57800300
rs14613980	7	0.58800100
rs14614489	7	0.59500000
rs15859726	7	0.60300800
rs14616019	7	0.63800400
MCW0183	7	0.63800700
rs14616836	7	0.67100000
rs14618024	7	0.70100100
ADL0111	7	0.70100600
rs14620075	7	0.73000700
rs14622507	7	0.83000100
rs15877431	7	0.87000000
rs15879002	7	0.88800000
rs15880960	7	0.90001000
rs14627275	7	0.94900300
rs14629061	7	1.03300500
rs15888306	7	1.06500500
rs14631807	7	1.13100100
ADL0169	7	1.13100300
rs14632200	8	0.00900100
rs14633399	8	0.02300100
RBL4827	8	0.02300700
rs14635367	8	0.08900000
rs15900903	8	0.14400700
MCW0275	8	0.18700100
rs16621922	8	0.18700300
rs15902792	8	0.28900100
rs15903891	8	0.32600100
rs13663479	8	0.43100400
rs15910206	8	0.43101400
rs15910446	8	0.43102000
rs14641535	8	0.43102700
rs15911819	8	0.44100000
rs15912991	8	0.44500600
rs15915107	8	0.47814550
MCW0160	8	0.50000000
rs14644672	8	0.51500100
rs14646046	8	0.54200800
rs15921032	8	0.54592970
ADL0154	8	0.55400200
rs14648254	8	0.55400400
ADL0302	8	0.60200200
rs15925157	8	0.60200600
rs15927400	8	0.65300400
rs15930952	8	0.73700400
rs15932010	8	0.75100100
LEI0136	8	0.77400000
rs15933806	8	0.78600100
rs13683911	8	0.82300000
rs14655901	8	0.82800100
rs14657052	8	0.88000200
rs15941614	8	0.91100000
rs14658630	8	0.91600500
rs14658686	9	0.00000000
rs14658722	9	0.00000100
rs13741106	9	0.02100200
rs15944758	9	0.05800100
rs15945813	9	0.07600000
rs14660358	9	0.08800100
rs15947313	9	0.14700000
rs15967299	9	0.17000200
rs13767077	9	0.19300300
rs15964870	9	0.26300000
rs14669284	9	0.29500500
LEI0028	9	0.37900300
rs15959966	9	0.38200200
rs14667408	9	0.38200300
rs14677984	9	0.38200700
rs15958832	9	0.38200900
rs13765663	9	0.38201600
rs15957507	9	0.38202300
rs14665707	9	0.38202600
rs14664894	9	0.39500300
rs15954241	9	0.41200000
rs15953664	9	0.41200300
rs13764479	9	0.41200800
rs14662996	9	0.41201300
rs14662516	9	0.41700000
rs14661652	9	0.42400400
rs14660981	9	0.43500200
rs15969098	9	0.44900300
rs15969939	9	0.46200100
rs16668328	9	0.49300000
rs15971825	9	0.51400100
rs14673898	9	0.52500100
rs14674459	9	0.53700100
LEI0130	9	0.55000200
rs15974778	9	0.55000600
rs15975932	9	0.57400300
rs14676066	9	0.57900200
rs15977388	9	0.61500000
rs15978241	9	0.63100700
rs14677393	9	0.64400100
rs15979233	9	0.66300600
RBL4169	9	0.68299559
ADL0136	9	0.68300500
rs15980085	9	0.68301000
rs14678569	9	0.68301200
rs14678943	9	0.70600000
rs15981733	9	0.74100000
rs13735709	9	0.76300200
rs15983231	9	0.78800200
rs13736027	9	0.79700000
rs15984124	9	0.79700500
rs15987352	9	0.85700100
rs14682951	9	0.87100200
MCW0134	9	0.88400500
rs14941403	10	0.05800000
rs14946567	10	0.09700400
rs13999974	10	0.09700600
rs14939975	10	0.19800000
rs14940127	10	0.24200100
rs15561798	10	0.30000100
rs14942058	10	0.32600000
rs14001865	10	0.34500300
rs13677745	10	0.37000200
rs14944102	10	0.37000600
rs14944539	10	0.38200000
rs13678015	10	0.38400000
MCW0194	10	0.38485052
rs14003173	10	0.38500400
rs14003497	10	0.38500800
rs14003751	10	0.39000000
rs14945786	10	0.39700100
ADL0038	10	0.40100200
RBL1457	10	0.40100400
rs14004222	10	0.40101500
MCW0067	10	0.40101900
rs14004477	10	0.41000000
rs14004562	10	0.41000200
rs14005096	10	0.42300400
rs14946872	10	0.44000500
rs14005716	10	0.44020114
rs14947112	10	0.45300100
ADL0272	10	0.45300300
rs14006337	10	0.46500000
rs14947724	10	0.46500400
rs14948183	10	0.50100000
rs14949260	10	0.55500100
rs14009177	10	0.58300200
MCW0035	10	0.60000200
rs14009888	10	0.60200200
rs14010538	10	0.65900000
rs14010716	10	0.68600100
MCW0132	10	0.68600200
rs13785361	10	0.69900100
rs14011233	10	0.71600000
rs14951847	10	0.72500000
rs14011613	10	0.72500300
rs14011900	10	0.75800100
rs14012066	10	0.77000000
RBL2509	10	0.77000400
rs13703872	10	0.80700000
LEI0103	10	0.80900000
rs14953458	10	0.80900300
rs14954111	10	0.80901100
rs13689131	11	0.00000200
rs14017196	11	0.00000400
rs14957744	11	0.02700000
rs14958317	11	0.07800000
rs14018976	11	0.10200000
rs14019003	11	0.10300000
rs14019169	11	0.10700000
rs14959448	11	0.11100000
rs14019701	11	0.12100400
rs14020011	11	0.14300300
rs14020214	11	0.14300800
rs14960221	11	0.14301000
rs14020624	11	0.16300400
rs14960684	11	0.21100300
rs14021190	11	0.22500400
rs14961513	11	0.23400000
LEI0072	11	0.24800300
rs14961831	11	0.24800400
rs14022121	11	0.24800700
rs13791985	11	0.25600300
rs14963211	11	0.31100300
rs14963991	11	0.34100000
rs15616661	11	0.34600400
rs14025158	11	0.35800000
rs15617411	11	0.36700100
ADL0210	11	0.36700400
rs14025588	11	0.37600000
rs14025672	11	0.37700300
rs14025859	11	0.37800100
rs14965636	11	0.38000900
rs14026826	11	0.43100100
rs16750065	11	0.43800000
RBL3647	11	0.45000000
ADL0308	11	0.47800300
rs14966379	11	0.48200000
rs14027646	11	0.48800000
rs14027719	11	0.49200000
RBL1580	11	0.51800200
rs14967391	11	0.55200100
rs14967744	11	0.64200000
rs14028833	11	0.66518194
RBL11412	11	0.69200400
rs14029677	12	0.00000000
rs14030286	12	0.01000300
ADL0372	12	0.01000400
rs14030942	12	0.02600600
rs14970935	12	0.09900000
rs14971198	12	0.09900400
rs14033691	12	0.23400100
rs14034077	12	0.23400700
rs13609494	12	0.25600000
rs14035005	12	0.25800000
rs13610024	12	0.26400200
rs14036782	12	0.29900100
rs14975805	12	0.29900400
rs14038463	12	0.31600100
rs14038863	12	0.31900100
rs14039242	12	0.31900700
rs14977940	12	0.37600100
rs14978327	12	0.39700000
rs14978905	12	0.42700100
rs14979113	12	0.43500100
MCW0332	12	0.43500400
rs14041067	12	0.44400000
rs14041454	12	0.45100000
rs14980322	12	0.48500000
LEI0099	12	0.48500300
rs14980853	12	0.48500400
rs14981507	12	0.49700000
rs14043099	12	0.51400000
rs14982436	12	0.53600000
rs14045151	12	0.56535018
RBL4183	12	0.56900300
RBL1345	12	0.60297229
rs14045657	12	0.60800400
rs14984317	12	0.63500100
rs14046894	12	0.65400200
rs14984996	12	0.69200000
rs14047903	12	0.69200400
rs13716068	12	0.73900000
rs14048678	12	0.73900200
rs14049208	12	0.73900600
rs14986719	12	0.73900700
rs14986898	12	0.73901200
rs14049387	13	0.01031901
rs14987328	13	0.01200600
rs14057507	13	0.05000000
rs14993477	13	0.05700000
rs14993109	13	0.06464221
rs14992336	13	0.09000200
rs14991492	13	0.15200100
rs14991095	13	0.15200500
rs14987502	13	0.15200700
rs14990556	13	0.16374457
rs14990273	13	0.17600000
rs14989993	13	0.17600300
rs13727080	13	0.18000000
rs14052855	13	0.18000300
rs14989159	13	0.18000600
rs14051703	13	0.19500000
rs14051160	13	0.20200100
rs13799120	13	0.20201000
rs16697936	13	0.23900000
RBL1237	13	0.25400100
rs14058235	13	0.27400200
rs14994753	13	0.28700100
rs14058675	13	0.30000100
MCW0213	13	0.30700100
rs14058898	13	0.32800000
rs13546757	13	0.32800300
ADL0310	13	0.35900000
rs14060582	13	0.35900100
rs14997641	13	0.38900100
rs14061870	13	0.43900100
rs13797994	13	0.43900600
RBL2236	13	0.45400200
rs14062573	13	0.48600100
rs14998975	13	0.48600300
rs14999224	13	0.51300400
rs14063603	13	0.51486929
rs14064183	13	0.52800200
rs13505524	13	0.58200000
rs14064959	13	0.58200300
ADL0214	13	0.58300300
rs13505733	13	0.58300400
ADL0118	14	0.00000000
rs14068925	14	0.00000700
rs14069130	14	0.00001100
MCW0296	14	0.00600000
rs14069622	14	0.00600200
rs14070140	14	0.01500100
rs15004580	14	0.04100100
rs15005024	14	0.08100000
rs15005497	14	0.09600000
rs15005790	14	0.12200000
rs15006512	14	0.14500000
rs14073008	14	0.17300000
rs13531951	14	0.21100000
rs14073857	14	0.22301312
rs15008206	14	0.26100000
rs15008964	14	0.30200000
rs15009411	14	0.31600000
LEI0098	14	0.31600300
rs15009902	14	0.31600500
rs15010086	14	0.31600900
rs14076401	14	0.33000000
rs15010436	14	0.34500300
rs13743715	14	0.34500900
rs15011104	14	0.34600000
rs15011436	14	0.35700000
rs14078456	14	0.36100100
rs14078677	14	0.36100500
rs14078894	14	0.36600000
RBL2482	14	0.37616114
rs15012218	14	0.37638471
RBL4504	14	0.38597219
rs13815556	14	0.38600200
rs14079436	14	0.40200200
rs14080034	14	0.46500000
rs14701201	14	0.48662339
rs15002638	14	0.56700000
rs14086319	14	0.58100000
LEI0066	14	0.62500000
rs15017118	14	0.65500000
RBL1861	14	0.66100300
RBL1940	14	0.67500700
rs14086755	15	0.00700000
rs15017815	15	0.00800500
rs14087152	15	0.00800700
rs15018359	15	0.01600000
MCW0226	15	0.01700100
rs14088052	15	0.01700300
rs14088393	15	0.01700700
LEI0083	15	0.01700800
rs15019418	15	0.04700400
rs13629444	15	0.06800000
rs13629626	15	0.07600200
rs15020677	15	0.08200000
rs14090866	15	0.09300100
rs13793499	15	0.09300600
rs14091400	15	0.15000100
rs15022163	15	0.20700000
MCW0231	15	0.21300100
rs13527701	15	0.24400000
rs15023072	15	0.26700000
SEQALL0476	15	0.27178911
rs14093221	15	0.29300000
rs14093578	15	0.29300400
rs14094036	15	0.31900000
rs14094746	15	0.37300200
rs15024870	15	0.37800000
MCW0323	15	0.39600200
rs14095239	15	0.39600600
MCW0211	15	0.40000000
rs14095923	15	0.49600100
rs15026267	15	0.49600500
rs14096635	15	0.55200100
rs15026791	16	0.002496
rs14096768	16	0.004608
rs14096741	16	0.006189
ADL0199	17	0.01000000
rs15808080	17	0.02200200
rs15807456	17	0.02659919
rs14104155	17	0.04600100
rs14103770	17	0.04700400
rs15033518	17	0.08400100
rs13734326	17	0.12600300
rs13734134	17	0.14600200
rs15032585	17	0.17300100
rs15032353	17	0.18700500
rs15800399	17	0.22400000
rs15799840	17	0.23500000
rs10723715	17	0.25800100
rs15031094	17	0.28700000
ADL0293	17	0.32300300
rs15030355	17	0.34400200
rs14099860	17	0.35900400
RBL2071	17	0.38000400
rs14099081	17	0.42800000
rs14098749	17	0.44500400
rs13661659	17	0.48300100
rs15027846	17	0.50300800
rs15790399	17	0.52300500
rs15027336	17	0.52301300
rs14097200	17	0.52302000
rs14097010	17	0.52303000
rs15788620	17	0.53400600
rs14105952	18	0.02200400
rs13506254	18	0.02201300
ADL0304	18	0.03600300
rs15812930	18	0.05200400
rs15813867	18	0.10000000
rs15037317	18	0.14400200
rs14108703	18	0.21500000
MCW0217	18	0.22700300
rs14108969	18	0.22700500
rs15038377	18	0.23500000
rs15038825	18	0.24900300
rs14110229	18	0.27400100
rs15039721	18	0.31401000
rs15823918	18	0.32701300
rs14112033	18	0.35300000
rs15826197	18	0.36060891
rs14112762	18	0.37600600
MCW0219	18	0.37600700
rs15041391	18	0.39900100
rs14113801	18	0.42700200
rs15042600	18	0.44200000
rs15832754	18	0.47100000
RBL11873	18	0.51901200
RBL10681	18	0.52200300
rs14114986	19	0.00000100
rs15043464	19	0.03100400
rs14115832	19	0.10000100
rs14116183	19	0.12300100
rs15837334	19	0.18400000
rs13573681	19	0.19500200
MCW0266	19	0.19500300
rs15839567	19	0.21200000
rs13574100	19	0.25100600
rs14118674	19	0.25600100
rs15046518	19	0.28700300
rs14119557	19	0.31300100
rs14120253	19	0.36300300
rs14120685	19	0.37500400
RBL1230	19	0.41798484
rs14121465	19	0.44700100
rs14121810	19	0.46200000
rs10731186	19	0.51700400
rs15854697	19	0.51701300
rs15855444	19	0.51800200
rs14124107	19	0.52601200
rs14268358	20	0.03400500
rs15169629	20	0.03900100
rs13631021	20	0.07900300
rs15170271	20	0.08800100
rs14270366	20	0.14300000
rs13631450	20	0.14300300
ADL0034	20	0.14725050
rs16162566	20	0.17200200
rs16163376	20	0.19200200
rs13631957	20	0.19700300
rs14272231	20	0.21300100
rs14273142	20	0.27200100
rs14273560	20	0.27900700
rs15173784	20	0.28500000
rs15174244	20	0.28800900
rs15174994	20	0.30201000
rs13633542	20	0.30400000
rs15175481	20	0.30600600
rs15176050	20	0.34500200
rs13634101	20	0.36800300
rs14278451	20	0.43778330
rs15178187	20	0.46000100
rs13634772	20	0.46000300
rs16174224	20	0.49400000
rs16175432	20	0.51001000
rs14280613	20	0.51600100
rs14280872	20	0.51601300
rs14281026	20	0.52200800
rs15179992	21	0.00000100
rs14281234	21	0.00800300
rs14281964	21	0.05300700
rs16178077	21	0.05301900
rs16178273	21	0.05302500
rs14282629	21	0.07700000
rs14282901	21	0.08600300
rs16179580	21	0.16700200
rs16179882	21	0.17800600
rs15183251	21	0.21100300
rs15183337	21	0.22961246
rs15183714	21	0.25000300
rs15183964	21	0.31900000
RBL2361	21	0.33997544
rs15184064	21	0.36000000
rs14285239	21	0.37900300
rs14285720	21	0.40200300
rs14285880	21	0.44600100
rs14286109	21	0.45900100
rs13725312	22	0.00600300
rs15187373	22	0.00600500
rs14286489	22	0.01009937
rs15187743	22	0.01100100
RBL854	22	0.10900100
RBL849	22	0.10900500
RBL816	22	0.11697655
RBL27	22	0.22496288
RBL2771	22	0.40200323
RBL4220	22	0.46982834
rs16185187	22	0.55100100
rs14287116	22	0.56000200
rs14286648	22	0.57100800
RBL4577	22	0.58673217
rs14287599	23	0.00000200
MCW0165	23	0.00000700
rs16186260	23	0.00500200
rs14288560	23	0.09800200
rs15195557	23	0.10900500
rs13529924	23	0.13700200
rs14289029	23	0.15100000
ADL0289	23	0.15100100
RBL4501	23	0.19099527
RBL1654	23	0.22290007
rs16189268	23	0.28300100
rs14290195	23	0.28500000
rs15203512	23	0.35800100
rs16190588	23	0.38200100
rs15206891	23	0.38200400
rs15205176	23	0.42300000
rs14291437	23	0.43400300
LEI0090	23	0.43400400
rs15207097	23	0.45200000
rs15207688	23	0.45200800
rs15208018	23	0.45201400
rs14291991	24	0.00000100
rs14292118	24	0.01200000
rs16193011	24	0.01200300
rs14292574	24	0.01200700
MCW0075	24	0.01235254
rs14292754	24	0.01700300
rs15211973	24	0.02200700
rs14293179	24	0.02201000
rs15213921	24	0.04200100
rs14293889	24	0.05800400
rs15216217	24	0.10800200
rs15217018	24	0.10800800
rs15218267	24	0.13500100
rs14295144	24	0.14700600
rs16196741	24	0.18200100
rs14295552	24	0.20400000
rs16197289	24	0.25600000
rs15222192	24	0.27000000
MCW0301	24	0.29900300
rs15223470	24	0.29900400
RBL1789	24	0.33900300
rs15224468	24	0.36600500
rs14297371	24	0.43900700
RBL3437	25	0.18800200
RBL3815	25	0.43343409
rs13724830	26	0.00000200
rs13724644	26	0.00000700
rs14415632	26	0.00000900
ADL0330	26	0.02300100
rs16200545	26	0.06900000
rs14298436	26	0.09247445
rs14298827	26	0.12294036
rs14298868	26	0.13200200
MCW0069	26	0.13200400
rs14299279	26	0.16800000
rs16202864	26	0.25900300
rs16203223	26	0.28201500
rs14300576	26	0.31600100
rs13606686	26	0.35100000
rs15236381	26	0.42400100
LEI0074	26	0.44400000
rs16204669	26	0.45000000
ADL0285	26	0.45900000
rs14301367	26	0.45900100
RBL280	27	0.00000200
rs14303300	27	0.00000700
rs16207035	27	0.02700000
rs14301476	27	0.05500000
rs16205555	27	0.08300700
MCW0233	27	0.08300800
rs15239142	27	0.09300300
RBL2860	27	0.27400000
rs14303776	27	0.30600500
MCW0328	27	0.32387879
RBL4014	27	0.40200300
rs15244257	28	0.00000000
rs14304722	28	0.01100100
rs15245076	28	0.04061115
rs15245710	28	0.06200500
rs15248789	28	0.19200000
ADL0341	28	0.20799945
rs14305841	28	0.24000000
rs16210692	28	0.27300500
rs15250564	28	0.35500300
MCW0227	28	0.39200000
rs14307347	28	0.47100700
rs14307413	28	0.50300000
rs16212250	28	0.51100200
RBL3805	Z	0.07852693
rs14067088	Z	0.18300500
rs15001632	Z	0.18300600
RBL2882	Z	0.19000300
RBL11911	Z	0.19000700
rs15249839	Z	0.19002400
RBL542	Z	0.19660289
RBL361	Z	0.21868857
RBL4618	Z	0.22400700
RBL12238	Z	0.30499108
RBL12260	Z	0.32300200
rs16102307	Z	0.34553907
MCW0331	Z	0.34600000
rs16102700	Z	0.37000000
rs16103283	Z	0.38400000
rs14757740	Z	0.40704883
rs14757887	Z	0.41074986
RBL3848	Z	0.42100300
rs16099021	Z	0.44609614
rs16099588	Z	0.47100300
RBL2879	Z	0.48100100
rs14754503	Z	0.48800300
rs13677057	Z	0.52300200
MCW0258	Z	0.52300400
rs14755689	Z	0.57000200
rs16105400	Z	0.65084609
rs16104617	Z	0.72900000
RBL1477	Z	0.79600200
RBL3740	Z	0.80699568
rs16106273	Z	0.80873603
rs14762832	Z	0.83000000
rs16108055	Z	0.83700200
RBL10688	Z	0.85200200
rs14761288	Z	0.85200600
RBL3035	Z	0.88099884
LEI0229	Z	0.89057318
rs16110306	Z	0.89800000
ADL0250	Z	0.90100100
RBL2619	Z	0.90100500
RBL2909	Z	0.93100200
RBL4548	Z	0.94978318
RBL12309	Z	0.98800400
RBL12338	Z	0.98800900
RBL4022	Z	0.98801600
RBL226	Z	0.98802100
RBL2813	Z	0.98803700
RBL11238	Z	0.99599642
RBL10079	Z	1.02400100
RBL11342	Z	1.04300200
RBL1050	Z	1.08700200
LEI0111	Z	1.08700300
rs14767471	Z	1.11455274
rs16113795	Z	1.28300000
rs16114675	Z	1.30300000
rs16115428	Z	1.34100000
rs14771165	Z	1.56600000
rs16097345	Z	1.59756661
rs16096736	Z	1.60200100
rs16095605	Z	1.60900200
MCW0128	Z	1.80950290
RBL2489	Z	1.81300200
rs16094626	Z	1.81300500
rs14774661	Z	1.83900000
LEI0075	Z	1.85400100
rs14773788	Z	1.85400200
rs14773077	Z	1.89100100
rs16118199	Z	1.89100400
RBL3535	Z	1.93700300
rs16120728	Z	1.93700600
rs16121860	Z	1.98200400
RBL10865	Z	2.03700200
RBL12003	Z	2.04792369
RBL10900	Z	2.13200200
RBL10925	Z	2.13700200
RBL10969	Z	2.16199250
MCW0237	Z	2.24700100
RBL220	Z	2.29852702
nz14685829	Z	2.30401500
nz15991647	Z	2.31801500
RBL104	Z	2.52000500
