# Supplementary material for: QTL detection for coccidiosis (Eimeria tenella) resistance in a Fayoumi × Leghorn F2 cross, using a medium-density SNP panel
Source: Genet Sel Evol. 2014 Feb 19;46(1):14. doi: 10.1186/1297-9686-46-14 (PMC3936936; doi:10.1186/1297-9686-46-14)
Supplement: Additional file 2: Table S2 — List of genes in QTL regions. All genes located in QTL regions were extracted using AnnotQTL. Putative candidate genes based on functional analysis (using IPA) are flagged in green. Putative candidate genes involved in networks of interactions between products from genes located in different QTL regions are flagged in red. [file 1297-9686-46-14-S2.xlsx]

## Sheet: Additional file 2
Tool	Trait	QTL Chr	QTL position (cM)	QTL interval (cM)	QTL Genomic coordinates	Gene Chr	Gene Start (bp)	Gene End (bp)	Gene Symbol	Entrez Gene Name
GridQTL	WG	1	96	93-99	chr1:36257452-39361443	1	36284702	36299581	HELB	helicase (DNA) B
GridQTL	WG	1	96	93-99	chr1:36257452-39361443	1	36300026	36510528	GRIP1	glutamate receptor interacting protein 1
GridQTL	WG	1	96	93-99	chr1:36257452-39361443	1	36662187	36678848	CAND1	cullin-associated and neddylation-dissociated 1
GridQTL	WG	1	96	93-99	chr1:36257452-39361443	1	36769946	36780055	DYRK2	dual-specificity tyrosine-(Y)-phosphorylation regulated kinase 2
GridQTL	WG	1	96	93-99	chr1:36257452-39361443	1	36925485	36929630	IFNG	interferon, gamma
GridQTL	WG	1	96	93-99	chr1:36257452-39361443	1	36974029	36976487	IL22	interleukin 22
GridQTL	WG	1	96	93-99	chr1:36257452-39361443	1	36985648	37009794	MDM1	Mdm1 nuclear protein homolog (mouse)
GridQTL	WG	1	96	93-99	chr1:36257452-39361443	1	37085902	37119300	RAP1B	RAP1B, member of RAS oncogene family
GridQTL	WG	1	96	93-99	chr1:36257452-39361443	1	37123643	37146453	NUP107	nucleoporin 107kDa
GridQTL	WG	1	96	93-99	chr1:36257452-39361443	1	37147150	37152691	SLC35E3	solute carrier family 35, member E3
GridQTL	WG	1	96	93-99	chr1:36257452-39361443	1	37168670	37181414	MDM2	MDM2 oncogene, E3 ubiquitin protein ligase
GridQTL	WG	1	96	93-99	chr1:36257452-39361443	1	37186038	37217629	CPM	carboxypeptidase M
GridQTL	WG	1	96	93-99	chr1:36257452-39361443	1	37256467	37282365	CPSF6	cleavage and polyadenylation specific factor 6, 68kDa
GridQTL	WG	1	96	93-99	chr1:36257452-39361443	1	37298048	37301735	LYZ	lysozyme
GridQTL	WG	1	96	93-99	chr1:36257452-39361443	1	37302290	37305154	YEATS4	YEATS domain containing 4
GridQTL	WG	1	96	93-99	chr1:36257452-39361443	1	37322047	37369337	FRS2	fibroblast growth factor receptor substrate 2
GridQTL	WG	1	96	93-99	chr1:36257452-39361443	1	37378166	37390594	CCT2	chaperonin containing TCP1, subunit 2 (beta)
GridQTL	WG	1	96	93-99	chr1:36257452-39361443	1	37392620	37393456	LRRC10	leucine rich repeat containing 10
GridQTL	WG	1	96	93-99	chr1:36257452-39361443	1	37409023	37425512	BEST3	bestrophin 3
GridQTL	WG	1	96	93-99	chr1:36257452-39361443	1	37433436	37469670	RAB3IP	RAB3A interacting protein
GridQTL	WG	1	96	93-99	chr1:36257452-39361443	1	37653493	37692933	CNOT2	CCR4-NOT transcription complex, subunit 2
GridQTL	WG	1	96	93-99	chr1:36257452-39361443	1	37699395	37710921	KCNMB4	potassium large conductance calcium-activated channel, subfamily M, beta member 4
GridQTL	WG	1	96	93-99	chr1:36257452-39361443	1	37725119	37771774	PTPRB	protein tyrosine phosphatase, receptor type, B
GridQTL	WG	1	96	93-99	chr1:36257452-39361443	1	37787447	37932985	PTPRR	protein tyrosine phosphatase, receptor type, R
GridQTL	WG	1	96	93-99	chr1:36257452-39361443	1	38014522	38031643	TSPAN8	tetraspanin 8
GridQTL	WG	1	96	93-99	chr1:36257452-39361443	1	38117471	38201484	LGR5	leucine-rich repeat containing G protein-coupled receptor 5
GridQTL	WG	1	96	93-99	chr1:36257452-39361443	1	38219884	38258099	ZFC3H1	zinc finger, C3H1-type containing
GridQTL	WG	1	96	93-99	chr1:36257452-39361443	1	38278215	38291994	TMEM19	transmembrane protein 19
GridQTL	WG	1	96	93-99	chr1:36257452-39361443	1	38319361	38331718	RAB21	RAB21, member RAS oncogene family
GridQTL	WG	1	96	93-99	chr1:36257452-39361443	1	38343471	38371483	TBC1D15	TBC1 domain family, member 15
GridQTL	WG	1	96	93-99	chr1:36257452-39361443	1	38382635	38436926	TPH2	tryptophan hydroxylase 2
GridQTL	WG	1	96	93-99	chr1:36257452-39361443	1	38504541	38721903	TRHDE	thyrotropin-releasing hormone degrading enzyme
QTLMap	WG	1	203	200-206	chr1:80225221-81817921	1	80241153	80267074	ZNF384	zinc finger protein 384
QTLMap	WG	1	203	200-206	chr1:80225221-81817921	1	80303029	80306166	COPS7A	COP9 signalosome subunit 7A
QTLMap	WG	1	203	200-206	chr1:80225221-81817921	1	80317268	80324389	MLF2	myeloid leukemia factor 2
QTLMap	WG	1	203	200-206	chr1:80225221-81817921	1	80332020	80334855	PTMS	parathymosin
QTLMap	WG	1	203	200-206	chr1:80225221-81817921	1	80349330	80355162	LAG3	lymphocyte-activation gene 3
QTLMap	WG	1	203	200-206	chr1:80225221-81817921	1	80360877	80373482	CD4	CD4 molecule
QTLMap	WG	1	203	200-206	chr1:80225221-81817921	1	80383212	80388131	GPR162	G protein-coupled receptor 162
QTLMap	WG	1	203	200-206	chr1:80225221-81817921	1	80389330	80399776	LEPREL2	leprecan-like 2
QTLMap	WG	1	203	200-206	chr1:80225221-81817921	1	80401400	80411131	GNB3	guanine nucleotide binding protein (G protein), beta polypeptide 3
QTLMap	WG	1	203	200-206	chr1:80225221-81817921	1	80411782	80413917	CDCA3	cell division cycle associated 3
QTLMap	WG	1	203	200-206	chr1:80225221-81817921	1	80414293	80430248	USP5	ubiquitin specific peptidase 5 (isopeptidase T)
QTLMap	WG	1	203	200-206	chr1:80225221-81817921	1	80431223	80434223	TPI1	triosephosphate isomerase 1
QTLMap	WG	1	203	200-206	chr1:80225221-81817921	1	80436523	80443967	LRRC23	leucine rich repeat containing 23
QTLMap	WG	1	203	200-206	chr1:80225221-81817921	1	80444835	80454069	ENO2	enolase 2 (gamma, neuronal)
QTLMap	WG	1	203	200-206	chr1:80225221-81817921	1	80475740	80483426	ATN1	atrophin 1
QTLMap	WG	1	203	200-206	chr1:80225221-81817921	1	80498126	80507552	PTPN6	protein tyrosine phosphatase, non-receptor type 6
QTLMap	WG	1	203	200-206	chr1:80225221-81817921	1	80507661	80514113	PHB2	prohibitin 2
QTLMap	WG	1	203	200-206	chr1:80225221-81817921	1	80514268	80516500	EMG1	EMG1 N1-specific pseudouridine methyltransferase
QTLMap	WG	1	203	200-206	chr1:80225221-81817921	1	80516925	80532994	LPCAT3	lysophosphatidylcholine acyltransferase 3
QTLMap	WG	1	203	200-206	chr1:80225221-81817921	1	80541033	80550138	C1S	complement component 1, s subcomponent
QTLMap	WG	1	203	200-206	chr1:80225221-81817921	1	80553472	80560920	C1R	complement component 1, r subcomponent
QTLMap	WG	1	203	200-206	chr1:80225221-81817921	1	80565543	80567707	RBP5	retinol binding protein 5, cellular
QTLMap	WG	1	203	200-206	chr1:80225221-81817921	1	80567945	80584004	CLSTN3	calsyntenin 3
QTLMap	WG	1	203	200-206	chr1:80225221-81817921	1	80595698	80604778	PEX5	peroxisomal biogenesis factor 5
QTLMap	WG	1	203	200-206	chr1:80225221-81817921	1	80635032	80665699	EPHA1	EPH receptor A1
QTLMap	WG	1	203	200-206	chr1:80225221-81817921	1	80670674	80682092	ZYX	zyxin
QTLMap	WG	1	203	200-206	chr1:80225221-81817921	1	80705475	80730386	FAM131B	family with sequence similarity 131, member B
QTLMap	WG	1	203	200-206	chr1:80225221-81817921	1	80747834	80784270	CLCN1	chloride channel, voltage-sensitive 1
QTLMap	WG	1	203	200-206	chr1:80225221-81817921	1	80809182	80835916	CASP2	caspase 2, apoptosis-related cysteine peptidase
QTLMap	WG	1	203	200-206	chr1:80225221-81817921	1	80901800	80911455	GSTK1	glutathione S-transferase kappa 1
QTLMap	WG	1	203	200-206	chr1:80225221-81817921	1	80916526	80943050	CD163	CD163 molecule
QTLMap	WG	1	203	200-206	chr1:80225221-81817921	1	80945440	80986102	KEL	Kell blood group, metallo-endopeptidase
QTLMap	WG	1	203	200-206	chr1:80225221-81817921	1	81013554	81042657	TRPV6	transient receptor potential cation channel, subfamily V, member 6
QTLMap	WG	1	203	200-206	chr1:80225221-81817921	1	81087980	81143381	EPHB6	EPH receptor B6
QTLMap	WG	1	203	200-206	chr1:80225221-81817921	1	81245628	81249404	PRSS2	protease, serine, 2 (trypsin 2)
QTLMap	WG	1	203	200-206	chr1:80225221-81817921	1	81289129	81292565	PRSS3	protease, serine, 3
QTLMap	WG	1	203	200-206	chr1:80225221-81817921	1	81359117	81362634	KLK7	kallikrein-related peptidase 7
QTLMap	WG	1	203	200-206	chr1:80225221-81817921	1	81463345	81503689	CSDA	Y box binding protein 3
QTLMap	WG	1	203	200-206	chr1:80225221-81817921	1	81508764	81512367	SYCE3	synaptonemal complex central element protein 3
QTLMap	WG	1	203	200-206	chr1:80225221-81817921	1	81511920	81540138	STYK1	serine/threonine/tyrosine kinase 1
QTLMap	WG	1	203	200-206	chr1:80225221-81817921	1	81563188	81580213	GABARAPL1	GABA(A) receptor-associated protein like 1
QTLMap	WG	1	203	200-206	chr1:80225221-81817921	1	81648997	81659406	HSD3B2	hydroxy-delta-5-steroid dehydrogenase, 3 beta- and steroid delta-isomerase 2
QTLMap	WG	1	203	200-206	chr1:80225221-81817921	1	81669547	81697093	HAO2	hydroxyacid oxidase 2 (long chain)
QTLMap	T°	2	247	240-247	chr2:113337030-117098960	2	113425950	113489207	RB1CC1	RB1-inducible coiled-coil 1
QTLMap	T°	2	247	240-247	chr2:113337030-117098960	2	113581046	113582566	NPBWR1	neuropeptides B/W receptor 1
QTLMap	T°	2	247	240-247	chr2:113337030-117098960	2	113640846	113661044	OPRK1	opioid receptor, kappa 1
QTLMap	T°	2	247	240-247	chr2:113337030-117098960	2	113752165	113783077	ATP6V1H	ATPase, H+ transporting, lysosomal 50/57kDa, V1 subunit H
QTLMap	T°	2	247	240-247	chr2:113337030-117098960	2	113829080	113839086	RGS20	regulator of G-protein signaling 20
QTLMap	T°	2	247	240-247	chr2:113337030-117098960	2	113842514	113863088	TCEA1	transcription elongation factor A (SII), 1
QTLMap	T°	2	247	240-247	chr2:113337030-117098960	2	113879083	113887501	MRPL15	mitochondrial ribosomal protein L15
QTLMap	T°	2	247	240-247	chr2:113337030-117098960	2	114054316	114064875	SOX17	SRY (sex determining region Y)-box 17
QTLMap	T°	2	247	240-247	chr2:113337030-117098960	2	114645704	114665389	TMEM68	transmembrane protein 68
QTLMap	T°	2	247	240-247	chr2:113337030-117098960	2	114722854	114757201	TGS1	trimethylguanosine synthase 1
QTLMap	T°	2	247	240-247	chr2:113337030-117098960	2	114794179	114852931	LYN	v-yes-1 Yamaguchi sarcoma viral related oncogene homolog
QTLMap	T°	2	247	240-247	chr2:113337030-117098960	2	114876682	114896630	RPS20	ribosomal protein S20
QTLMap	T°	2	247	240-247	chr2:113337030-117098960	2	114899053	114902045	MOS	v-mos Moloney murine sarcoma viral oncogene homolog
QTLMap	T°	2	247	240-247	chr2:113337030-117098960	2	114921756	114927794	PLAG1	pleiomorphic adenoma gene 1
QTLMap	T°	2	247	240-247	chr2:113337030-117098960	2	114975960	114980334	CHCHD7	coiled-coil-helix-coiled-coil-helix domain containing 7
QTLMap	T°	2	247	240-247	chr2:113337030-117098960	2	114998137	115011843	SDR16C5	short chain dehydrogenase/reductase family 16C, member 5
QTLMap	T°	2	247	240-247	chr2:113337030-117098960	2	115071708	115076016	PENK	proenkephalin
QTLMap	T°	2	247	240-247	chr2:113337030-117098960	2	115288331	115309007	IMPAD1	inositol monophosphatase domain containing 1
QTLMap	T°	2	247	240-247	chr2:113337030-117098960	2	115650198	115651655	FAM110B	family with sequence similarity 110, member B
QTLMap	T°	2	247	240-247	chr2:113337030-117098960	2	115768801	115789263	UBXN2B	UBX domain protein 2B
QTLMap	T°	2	247	240-247	chr2:113337030-117098960	2	115822085	115831912	CYP7A1	cytochrome P450, family 7, subfamily A, polypeptide 1
QTLMap	T°	2	247	240-247	chr2:113337030-117098960	2	115848932	115866259	SDCBP	syndecan binding protein (syntenin)
QTLMap	T°	2	247	240-247	chr2:113337030-117098960	2	116029368	116236062	TOX	thymocyte selection-associated high mobility group box
QTLMap	T°	2	247	240-247	chr2:113337030-117098960	2	116611356	116769208	CA8	carbonic anhydrase VIII
QTLMap	T°	2	247	240-247	chr2:113337030-117098960	2	116781915	116815997	RAB2A	RAB2A, member RAS oncogene family
QTLMap	T°	2	247	240-247	chr2:113337030-117098960	2	116874780	116977245	CHD7	chromodomain helicase DNA binding protein 7
GridQTL	T°	2	259	257-261	chr2:121360164-125202509	2	121363068	121380275	TRAM1	translocation associated membrane protein 1
GridQTL	T°	2	259	257-261	chr2:121360164-125202509	2	121384325	121399274	LACTB2	lactamase, beta 2
GridQTL	T°	2	259	257-261	chr2:121360164-125202509	2	121410394	121418143	XKR9	XK, Kell blood group complex subunit-related family, member 9
GridQTL	T°	2	259	257-261	chr2:121360164-125202509	2	121596742	121681958	EYA1	eyes absent homolog 1 (Drosophila)
GridQTL	T°	2	259	257-261	chr2:121360164-125202509	2	121959922	121965238	MSC	musculin
GridQTL	T°	2	259	257-261	chr2:121360164-125202509	2	122079053	122108985	TRPA1	transient receptor potential cation channel, subfamily A, member 1
GridQTL	T°	2	259	257-261	chr2:121360164-125202509	2	122207092	122396075	KCNB2	potassium voltage-gated channel, Shab-related subfamily, member 2
GridQTL	T°	2	259	257-261	chr2:121360164-125202509	2	122411875	122434646	TERF1	telomeric repeat binding factor (NIMA-interacting) 1
GridQTL	T°	2	259	257-261	chr2:121360164-125202509	2	122516736	122523345	RPL7	ribosomal protein L7
GridQTL	T°	2	259	257-261	chr2:121360164-125202509	2	122524322	122548032	RDH10	retinol dehydrogenase 10 (all-trans)
GridQTL	T°	2	259	257-261	chr2:121360164-125202509	2	122687009	122735470	STAU2	staufen double-stranded RNA binding protein 2
GridQTL	T°	2	259	257-261	chr2:121360164-125202509	2	122767868	122800358	UBE2W	ubiquitin-conjugating enzyme E2W (putative)
GridQTL	T°	2	259	257-261	chr2:121360164-125202509	2	122808412	122822177	TCEB1	transcription elongation factor B (SIII), polypeptide 1 (15kDa, elongin C)
GridQTL	T°	2	259	257-261	chr2:121360164-125202509	2	122822859	122826873	TMEM70	transmembrane protein 70
GridQTL	T°	2	259	257-261	chr2:121360164-125202509	2	122832300	122838837	LY96	lymphocyte antigen 96
GridQTL	T°	2	259	257-261	chr2:121360164-125202509	2	122905076	122985122	JPH1	junctophilin 1
GridQTL	T°	2	259	257-261	chr2:121360164-125202509	2	123000925	123008301	GDAP1	ganglioside induced differentiation associated protein 1
GridQTL	T°	2	259	257-261	chr2:121360164-125202509	2	123175660	123198022	PI15	peptidase inhibitor 15
GridQTL	T°	2	259	257-261	chr2:121360164-125202509	2	123275092	123312565	CRISPLD1	cysteine-rich secretory protein LCCL domain containing 1
GridQTL	T°	2	259	257-261	chr2:121360164-125202509	2	123516133	123533186	HNF4G	hepatocyte nuclear factor 4, gamma
GridQTL	T°	2	259	257-261	chr2:121360164-125202509	2	124125745	124251969	ZFHX4	zinc finger homeobox 4
GridQTL	T°	2	259	257-261	chr2:121360164-125202509	2	124294436	124318200	PEX2	peroxisomal biogenesis factor 2
GridQTL	T°	2	259	257-261	chr2:121360164-125202509	2	125040194	125045100	PKIA	protein kinase (cAMP-dependent, catalytic) inhibitor alpha
GridQTL	T°	2	259	257-261	chr2:121360164-125202509	2	125093068	125095508	FAM164A	zinc finger, C2HC-type containing 1A
GridQTL	T°	2	259	257-261	chr2:121360164-125202509	2	125117020	125127334	IL7	interleukin 7
GridQTL	WG	3	37	34-38	chr3:6617028-7869234	3	7353248	7430911	FSHR	follicle stimulating hormone receptor
GridQTL	WG	3	37	34-38	chr3:6617028-7869234	3	7517756	7537096	LHCGR	luteinizing hormone/choriogonadotropin receptor
GridQTL	WG	3	37	34-38	chr3:6617028-7869234	3	7615214	7640403	EHD3	EH-domain containing 3
GridQTL	WG	3	37	34-38	chr3:6617028-7869234	3	7648499	7669856	CAPN14	calpain 14
GridQTL	WG	3	37	34-38	chr3:6617028-7869234	3	7704081	7747279	GALNT14	UDP-N-acetyl-alpha-D-galactosamine:polypeptide N-acetylgalactosaminyltransferase 14 (GalNAc-T14)
GridQTL	WG	3	37	34-38	chr3:6617028-7869234	3	7772389	7806680	CAPN13	calpain 13
GridQTL	HEMA	3	128	125-129	chr3:46184085-48060919	3	46460586	47025440	PARK2	parkinson protein 2, E3 ubiquitin protein ligase (parkin)
GridQTL	HEMA	3	128	125-129	chr3:46184085-48060919	3	47047026	47118166	AGPAT4	1-acylglycerol-3-phosphate O-acyltransferase 4
GridQTL	HEMA	3	128	125-129	chr3:46184085-48060919	3	47119302	47189765	MAP3K4	mitogen-activated protein kinase kinase kinase 4
GridQTL	HEMA	3	128	125-129	chr3:46184085-48060919	3	47263258	47284974	PLG	plasminogen
GridQTL	HEMA	3	128	125-129	chr3:46184085-48060919	3	47289051	47311989	SLC22A3	solute carrier family 22 (extraneuronal monoamine transporter), member 3
GridQTL	HEMA	3	128	125-129	chr3:46184085-48060919	3	47328983	47340405	SLC22A2	solute carrier family 22 (organic cation transporter), member 2
GridQTL	HEMA	3	128	125-129	chr3:46184085-48060919	3	47356788	47411223	IGF2R	insulin-like growth factor 2 receptor
GridQTL	HEMA	3	128	125-129	chr3:46184085-48060919	3	47424055	47425044	MAS1	MAS1 oncogene
GridQTL	HEMA	3	128	125-129	chr3:46184085-48060919	3	47445865	47455798	PNLDC1	poly(A)-specific ribonuclease (PARN)-like domain containing 1
GridQTL	HEMA	3	128	125-129	chr3:46184085-48060919	3	47456076	47458611	MRPL18	mitochondrial ribosomal protein L18
GridQTL	HEMA	3	128	125-129	chr3:46184085-48060919	3	47459245	47467504	TCP1	t-complex 1
GridQTL	HEMA	3	128	125-129	chr3:46184085-48060919	3	47467515	47475456	ACAT2	acetyl-CoA acetyltransferase 2
GridQTL	HEMA	3	128	125-129	chr3:46184085-48060919	3	47485593	47505323	WTAP	Wilms tumor 1 associated protein
GridQTL	HEMA	3	128	125-129	chr3:46184085-48060919	3	47509331	47516570	SOD2	superoxide dismutase 2, mitochondrial
GridQTL	HEMA	3	128	125-129	chr3:46184085-48060919	3	47662630	47728039	FNDC1	fibronectin type III domain containing 1
GridQTL	HEMA	3	128	125-129	chr3:46184085-48060919	3	47746969	47748162	SF3B5	splicing factor 3b, subunit 5, 10kDa
GridQTL	HEMA	3	128	125-129	chr3:46184085-48060919	3	47780616	47781754	STX11	syntaxin 11
QTLMap	F1	3	227	224-240	chr3:103681859-107857573	3	104268473	104269874	TTC32	tetratricopeptide repeat domain 32
QTLMap	F1	3	227	224-240	chr3:103681859-107857573	3	104270033	104306926	WDR35	WD repeat domain 35
QTLMap	F1	3	227	224-240	chr3:103681859-107857573	3	104310042	104325904	MATN3	matrilin 3
QTLMap	F1	3	227	224-240	chr3:103681859-107857573	3	104329755	104343340	LAPTM4A	lysosomal protein transmembrane 4 alpha
QTLMap	F1	3	227	224-240	chr3:103681859-107857573	3	104461338	104483266	SDC1	syndecan 1
QTLMap	F1	3	227	224-240	chr3:103681859-107857573	3	104495277	104538316	PUM2	pumilio homolog 2 (Drosophila)
QTLMap	F1	3	227	224-240	chr3:103681859-107857573	3	104599196	104601532	RHOB	ras homolog family member B
QTLMap	F1	3	227	224-240	chr3:103681859-107857573	3	104767360	104811666	HS1BP3	HCLS1 binding protein 3
QTLMap	F1	3	227	224-240	chr3:103681859-107857573	3	104825282	104826046	GDF7	growth differentiation factor 7
QTLMap	F1	3	227	224-240	chr3:103681859-107857573	3	105109112	105146028	APOB	apolipoprotein B
QTLMap	F1	3	227	224-240	chr3:103681859-107857573	3	106558403	106891056	KLHL29	kelch-like family member 29
QTLMap	F1	3	227	224-240	chr3:103681859-107857573	3	106902547	106957815	ATAD2B	ATPase family, AAA domain containing 2B
QTLMap	F1	3	227	224-240	chr3:103681859-107857573	3	106980080	106997115	UBXN2A	UBX domain protein 2A
QTLMap	F1	3	227	224-240	chr3:103681859-107857573	3	107006489	107033318	MFSD2B	major facilitator superfamily domain containing 2B
QTLMap	F1	3	227	224-240	chr3:103681859-107857573	3	107079620	107126235	FKBP1B	FK506 binding protein 1B, 12.6 kDa
QTLMap	F1	3	227	224-240	chr3:103681859-107857573	3	107129830	107133697	SF3B14	splicing factor 3B, 14 kDa subunit
QTLMap	F1	3	227	224-240	chr3:103681859-107857573	3	107134139	107139985	TP53I3	tumor protein p53 inducible protein 3
QTLMap	F1	3	227	224-240	chr3:103681859-107857573	3	107142741	107145668	PFN4	profilin family, member 4
QTLMap	F1	3	227	224-240	chr3:103681859-107857573	3	107153565	107222286	ITSN2	intersectin 2
QTLMap	F1	3	227	224-240	chr3:103681859-107857573	3	107229975	107244051	XAB1	GPN-loop GTPase 1
QTLMap	F1	3	227	224-240	chr3:103681859-107857573	3	107244188	107261076	ZNF512	zinc finger protein 512
QTLMap	F1	3	227	224-240	chr3:103681859-107857573	3	107268415	107274296	FNDC4	fibronectin type III domain containing 4
QTLMap	F1	3	227	224-240	chr3:103681859-107857573	3	107283728	107318038	IFT172	intraflagellar transport 172 homolog (Chlamydomonas)
QTLMap	F1	3	227	224-240	chr3:103681859-107857573	3	107318287	107320704	KRTCAP3	keratinocyte associated protein 3
QTLMap	F1	3	227	224-240	chr3:103681859-107857573	3	107320782	107346140	NRBP1	nuclear receptor binding protein 1
QTLMap	F1	3	227	224-240	chr3:103681859-107857573	3	107346868	107364068	PPM1G	protein phosphatase, Mg2+/Mn2+ dependent, 1G
QTLMap	F1	3	227	224-240	chr3:103681859-107857573	3	107371439	107375693	ZNF513	zinc finger protein 513
QTLMap	F1	3	227	224-240	chr3:103681859-107857573	3	107375795	107382507	SNX17	sorting nexin 17
QTLMap	F1	3	227	224-240	chr3:103681859-107857573	3	107382694	107387790	EIF2B4	eukaryotic translation initiation factor 2B, subunit 4 delta, 67kDa
QTLMap	F1	3	227	224-240	chr3:103681859-107857573	3	107391990	107397794	TMEM214	transmembrane protein 214
QTLMap	F1	3	227	224-240	chr3:103681859-107857573	3	107398479	107407696	AGBL5	ATP/GTP binding protein-like 5
QTLMap	F1	3	227	224-240	chr3:103681859-107857573	3	107408276	107419830	CAD	carbamoyl-phosphate synthetase 2, aspartate transcarbamylase, and dihydroorotase
QTLMap	F1	3	227	224-240	chr3:103681859-107857573	3	107427884	107432478	DNMT3A	DNA (cytosine-5-)-methyltransferase 3 alpha
QTLMap	F1	3	227	224-240	chr3:103681859-107857573	3	107446038	107584314	DTNB	dystrobrevin, beta
QTLMap	F1	3	227	224-240	chr3:103681859-107857573	3	107596219	107681931	ASXL2	additional sex combs like 2 (Drosophila)
QTLMap	F1	3	227	224-240	chr3:103681859-107857573	3	107710121	107748991	RAB10	RAB10, member RAS oncogene family
QTLMap	F1	3	227	224-240	chr3:103681859-107857573	3	107751042	107755963	FAM59B	GRB2 associated, regulator of MAPK1-like
QTLMap	F1	3	227	224-240	chr3:103681859-107857573	3	107758663	107781352	HADHA	hydroxyacyl-CoA dehydrogenase/3-ketoacyl-CoA thiolase/enoyl-CoA hydratase (trifunctional protein), alpha subunit
QTLMap	F1	3	227	224-240	chr3:103681859-107857573	3	107781631	107793152	HADHB	hydroxyacyl-CoA dehydrogenase/3-ketoacyl-CoA thiolase/enoyl-CoA hydratase (trifunctional protein), beta subunit
QTLMap	F1	3	227	224-240	chr3:103681859-107857573	3	107798409	107806649	GVINP1	GTPase, very large interferon inducible pseudogene 1
QTLMap	F1	3	227	224-240	chr3:103681859-107857573	3	107819505	107841212	EPT1	ethanolaminephosphotransferase 1 (CDP-ethanolamine-specific)
GridQTL	PC	4	123	122-126	chr4:53678255-57893219	4	54038632	54177536	FAT4	FAT atypical cadherin 4
GridQTL	PC	4	123	122-126	chr4:53678255-57893219	4	54407955	54448045	ANKRD50	ankyrin repeat domain 50
GridQTL	PC	4	123	122-126	chr4:53678255-57893219	4	54918986	55102638	SPATA5	spermatogenesis associated 5
GridQTL	PC	4	123	122-126	chr4:53678255-57893219	4	55114992	55139718	FGF2	fibroblast growth factor 2 (basic)
GridQTL	PC	4	123	122-126	chr4:53678255-57893219	4	55166297	55169100	BBS12	Bardet-Biedl syndrome 12
GridQTL	PC	4	123	122-126	chr4:53678255-57893219	4	55171854	55176775	CETN1	centrin, EF-hand protein, 1
GridQTL	PC	4	123	122-126	chr4:53678255-57893219	4	55218439	55223194	IL21	interleukin 21
GridQTL	PC	4	123	122-126	chr4:53678255-57893219	4	55255551	55258596	IL2	interleukin 2
GridQTL	PC	4	123	122-126	chr4:53678255-57893219	4	55264802	55275687	ADAD1	adenosine deaminase domain containing 1 (testis-specific)
GridQTL	PC	4	123	122-126	chr4:53678255-57893219	4	55276035	55381882	KIAA1109	KIAA1109
GridQTL	PC	4	123	122-126	chr4:53678255-57893219	4	55457510	55473090	BBS7	Bardet-Biedl syndrome 7
GridQTL	PC	4	123	122-126	chr4:53678255-57893219	4	55473244	55490689	CCNA2	cyclin A2
GridQTL	PC	4	123	122-126	chr4:53678255-57893219	4	55481792	55487092	EXOSC9	exosome component 9
GridQTL	PC	4	123	122-126	chr4:53678255-57893219	4	55512723	55534713	ANXA5	annexin A5
GridQTL	PC	4	123	122-126	chr4:53678255-57893219	4	55612468	55632104	QRFPR	pyroglutamylated RFamide peptide receptor
GridQTL	PC	4	123	122-126	chr4:53678255-57893219	4	55687069	55709973	TNIP3	TNFAIP3 interacting protein 3
GridQTL	PC	4	123	122-126	chr4:53678255-57893219	4	55745530	55749631	NDNF	neuron-derived neurotrophic factor
GridQTL	PC	4	123	122-126	chr4:53678255-57893219	4	55754180	55854028	PRDM5	PR domain containing 5
GridQTL	PC	4	123	122-126	chr4:53678255-57893219	4	56079789	56083246	MAD2L1	MAD2 mitotic arrest deficient-like 1 (yeast)
GridQTL	PC	4	123	122-126	chr4:53678255-57893219	4	56083848	56087514	RPL7L1	ribosomal protein L7-like 1
GridQTL	PC	4	123	122-126	chr4:53678255-57893219	4	56189546	56252535	PDE5A	phosphodiesterase 5A, cGMP-specific
GridQTL	PC	4	123	122-126	chr4:53678255-57893219	4	56264388	56266833	FABP2	fatty acid binding protein 2, intestinal
GridQTL	PC	4	123	122-126	chr4:53678255-57893219	4	56277199	56299961	USP53	ubiquitin specific peptidase 53
GridQTL	PC	4	123	122-126	chr4:53678255-57893219	4	56323539	56341519	MYOZ2	myozenin 2
GridQTL	PC	4	123	122-126	chr4:53678255-57893219	4	56365092	56454107	SYNPO2	synaptopodin 2
GridQTL	PC	4	123	122-126	chr4:53678255-57893219	4	56470464	56521153	SEC24D	SEC24 family, member D (S. cerevisiae)
GridQTL	PC	4	123	122-126	chr4:53678255-57893219	4	56527529	56551595	METTL14	methyltransferase like 14
GridQTL	PC	4	123	122-126	chr4:53678255-57893219	4	56565411	56607231	PRSS12	protease, serine, 12 (neurotrypsin, motopsin)
GridQTL	PC	4	123	122-126	chr4:53678255-57893219	4	56617663	56679102	NDST3	N-deacetylase/N-sulfotransferase (heparan glucosaminyl) 3
GridQTL	PC	4	123	122-126	chr4:53678255-57893219	4	57673334	57758651	NDST4	N-deacetylase/N-sulfotransferase (heparan glucosaminyl) 4
GridQTL	PC	4	123	122-126	chr4:53678255-57893219	4	57812083	57837113	UGT8	UDP glycosyltransferase 8
GridQTL	HEMA	6	81	79-83	chr6:28452883-30334534	6	28510809	28683593	TCF7L2	transcription factor 7-like 2 (T-cell specific, HMG-box)
GridQTL	HEMA	6	81	79-83	chr6:28452883-30334534	6	28895023	28915014	HABP2	hyaluronan binding protein 2
GridQTL	HEMA	6	81	79-83	chr6:28452883-30334534	6	28914170	28965987	NRAP	nebulin-related anchoring protein
GridQTL	HEMA	6	81	79-83	chr6:28452883-30334534	6	28967427	28986545	CASP7	caspase 7, apoptosis-related cysteine peptidase
GridQTL	HEMA	6	81	79-83	chr6:28452883-30334534	6	29013571	29027601	DCLRE1A	DNA cross-link repair 1A
GridQTL	HEMA	6	81	79-83	chr6:28452883-30334534	6	29028367	29059465	NHLRC2	NHL repeat containing 2
GridQTL	HEMA	6	81	79-83	chr6:28452883-30334534	6	29115122	29118197	ADRB1	adrenoceptor beta 1
GridQTL	HEMA	6	81	79-83	chr6:28452883-30334534	6	29171733	29192725	TDRD1	tudor domain containing 1
GridQTL	HEMA	6	81	79-83	chr6:28452883-30334534	6	29194200	29211144	VWA2	von Willebrand factor A domain containing 2
GridQTL	HEMA	6	81	79-83	chr6:28452883-30334534	6	29211429	29263261	AFAP1L2	actin filament associated protein 1-like 2
GridQTL	HEMA	6	81	79-83	chr6:28452883-30334534	6	29286709	29466356	ABLIM1	actin binding LIM protein 1
GridQTL	HEMA	6	81	79-83	chr6:28452883-30334534	6	29465874	29499274	FAM160B1	family with sequence similarity 160, member B1
GridQTL	HEMA	6	81	79-83	chr6:28452883-30334534	6	29526651	29553777	TRUB1	TruB pseudouridine (psi) synthase homolog 1 (E. coli)
GridQTL	HEMA	6	81	79-83	chr6:28452883-30334534	6	29614169	30033557	ATRNL1	attractin-like 1
GridQTL	HEMA	6	81	79-83	chr6:28452883-30334534	6	30088281	30225382	GFRA1	GDNF family receptor alpha 1
GridQTL	HEMA	6	81	79-83	chr6:28452883-30334534	6	30269778	30297240	PNLIPRP3	pancreatic lipase-related protein 3
GridQTL	HEMA	6	81	79-83	chr6:28452883-30334534	6	30297406	30326714	PNLIPRP3	pancreatic lipase-related protein 3
GridQTL	T°	7	61	59-64	chr7:22055571-24332454	7	22488435	22590650	KCNH7	potassium voltage-gated channel, subfamily H (eag-related), member 7
GridQTL	T°	7	61	59-64	chr7:22055571-24332454	7	22604307	22635558	IFIH1	interferon induced with helicase C domain 1
GridQTL	T°	7	61	59-64	chr7:22055571-24332454	7	22695345	22707259	GCG	glucagon
GridQTL	T°	7	61	59-64	chr7:22055571-24332454	7	22713219	22757360	DPP4	dipeptidyl-peptidase 4
GridQTL	T°	7	61	59-64	chr7:22055571-24332454	7	22759333	22885379	SLC4A10	solute carrier family 4, sodium bicarbonate transporter, member 10
GridQTL	T°	7	61	59-64	chr7:22055571-24332454	7	22955442	22959750	TBR1	T-box, brain, 1
GridQTL	T°	7	61	59-64	chr7:22055571-24332454	7	22980366	23009354	PSMD14	proteasome (prosome, macropain) 26S subunit, non-ATPase, 14
GridQTL	T°	7	61	59-64	chr7:22055571-24332454	7	23040078	23067670	TANK	TRAF family member-associated NFKB activator
GridQTL	T°	7	61	59-64	chr7:22055571-24332454	7	23214270	23352271	RBMS1	RNA binding motif, single stranded interacting protein 1
GridQTL	T°	7	61	59-64	chr7:22055571-24332454	7	23382082	23413305	ITGB6	integrin, beta 6
GridQTL	T°	7	61	59-64	chr7:22055571-24332454	7	23416555	23452312	PLA2R1	phospholipase A2 receptor 1, 180kDa
GridQTL	T°	7	61	59-64	chr7:22055571-24332454	7	23470581	23509171	LY75	lymphocyte antigen 75
GridQTL	T°	7	61	59-64	chr7:22055571-24332454	7	23587607	23613579	SLC4A3	solute carrier family 4, anion exchanger, member 3
GridQTL	T°	7	61	59-64	chr7:22055571-24332454	7	23619804	23636113	STK11IP	serine/threonine kinase 11 interacting protein
GridQTL	T°	7	61	59-64	chr7:22055571-24332454	7	23638320	23643341	GJD3	gap junction protein, delta 3, 31.9kDa
GridQTL	T°	7	61	59-64	chr7:22055571-24332454	7	23643750	23645964	INHA	inhibin, alpha
GridQTL	T°	7	61	59-64	chr7:22055571-24332454	7	23649292	23654811	OBSL1	obscurin-like 1
GridQTL	T°	7	61	59-64	chr7:22055571-24332454	7	23664180	23667664	CHPF	chondroitin polymerizing factor
GridQTL	T°	7	61	59-64	chr7:22055571-24332454	7	23673743	23707334	ASIC4	acid-sensing (proton-gated) ion channel family member 4
GridQTL	T°	7	61	59-64	chr7:22055571-24332454	7	23725764	23725860	GMPPA	GDP-mannose pyrophosphorylase A
GridQTL	T°	7	61	59-64	chr7:22055571-24332454	7	23726178	23733973	DES	desmin
GridQTL	T°	7	61	59-64	chr7:22055571-24332454	7	23739244	23744547	DNPEP	aspartyl aminopeptidase
GridQTL	T°	7	61	59-64	chr7:22055571-24332454	7	23764437	23766581	STK16	serine/threonine kinase 16
GridQTL	T°	7	61	59-64	chr7:22055571-24332454	7	23766819	23771540	GLB1L	galactosidase, beta 1-like
GridQTL	T°	7	61	59-64	chr7:22055571-24332454	7	23771734	23779037	ANKZF1	ankyrin repeat and zinc finger domain containing 1
GridQTL	T°	7	61	59-64	chr7:22055571-24332454	7	23779167	23787140	ATG9A	autophagy related 9A
GridQTL	T°	7	61	59-64	chr7:22055571-24332454	7	23788788	23793460	ABCB6	ATP-binding cassette, sub-family B (MDR/TAP), member 6
GridQTL	T°	7	61	59-64	chr7:22055571-24332454	7	23793492	23806295	FAM134A	family with sequence similarity 134, member A
GridQTL	T°	7	61	59-64	chr7:22055571-24332454	7	23807714	23814416	CNPPD1	cyclin Pas1/PHO80 domain containing 1
GridQTL	T°	7	61	59-64	chr7:22055571-24332454	7	23815540	23819678	SLC23A3	solute carrier family 23 (nucleobase transporters), member 3
GridQTL	T°	7	61	59-64	chr7:22055571-24332454	7	23821121	23852700	NHEJ1	nonhomologous end-joining factor 1
GridQTL	T°	7	61	59-64	chr7:22055571-24332454	7	23879991	23897473	CCDC108	coiled-coil domain containing 108
GridQTL	T°	7	61	59-64	chr7:22055571-24332454	7	23901123	23901187	MIR375	microRNA 375
GridQTL	T°	7	61	59-64	chr7:22055571-24332454	7	23908412	23908977	CRYBA2	crystallin, beta A2
GridQTL	T°	7	61	59-64	chr7:22055571-24332454	7	23942411	23952796	WNT10A	wingless-type MMTV integration site family, member 10A
GridQTL	T°	7	61	59-64	chr7:22055571-24332454	7	23961932	23965019	WNT6	wingless-type MMTV integration site family, member 6
GridQTL	T°	7	61	59-64	chr7:22055571-24332454	7	23967374	23974997	CYP27A1	cytochrome P450, family 27, subfamily A, polypeptide 1
GridQTL	T°	7	61	59-64	chr7:22055571-24332454	7	23974428	23978557	PRKAG3	protein kinase, AMP-activated, gamma 3 non-catalytic subunit
GridQTL	T°	7	61	59-64	chr7:22055571-24332454	7	23978683	23996451	TTLL4	tubulin tyrosine ligase-like family, member 4
GridQTL	T°	7	61	59-64	chr7:22055571-24332454	7	24003367	24014525	STK36	serine/threonine kinase 36
GridQTL	T°	7	61	59-64	chr7:22055571-24332454	7	24014677	24018367	RNF25	ring finger protein 25
GridQTL	T°	7	61	59-64	chr7:22055571-24332454	7	24020667	24025961	BCS1L	BC1 (ubiquinol-cytochrome c reductase) synthesis-like
GridQTL	T°	7	61	59-64	chr7:22055571-24332454	7	24026374	24036206	ZNF142	zinc finger protein 142
GridQTL	T°	7	61	59-64	chr7:22055571-24332454	7	24043569	24055174	RQCD1	RCD1 required for cell differentiation1 homolog (S. pombe)
GridQTL	T°	7	61	59-64	chr7:22055571-24332454	7	24056297	24083438	USP37	ubiquitin specific peptidase 37
GridQTL	T°	7	61	59-64	chr7:22055571-24332454	7	24088185	24094194	VIL1	villin 1
GridQTL	T°	7	61	59-64	chr7:22055571-24332454	7	24097183	24102479	SLC11A1	solute carrier family 11 (proton-coupled divalent metal ion transporters), member 1
GridQTL	T°	7	61	59-64	chr7:22055571-24332454	7	24106386	24109283	TMBIM1	transmembrane BAX inhibitor motif containing 1
GridQTL	T°	7	61	59-64	chr7:22055571-24332454	7	24110121	24115037	AAMP	angio-associated, migratory cell protein
GridQTL	T°	7	61	59-64	chr7:22055571-24332454	7	24112719	24131646	ARPC2	actin related protein 2/3 complex, subunit 2, 34kDa
GridQTL	T°	7	61	59-64	chr7:22055571-24332454	7	24141081	24180697	TNS1	tensin 1
QTLMap	T°	8	58	45-63	chr8:15209405-21436436	8	15264992	15273068	HFM1	HFM1, ATP-dependent DNA helicase homolog (S. cerevisiae)
QTLMap	T°	8	58	45-63	chr8:15209405-21436436	8	15311494	15361208	ZNF644	zinc finger protein 644
QTLMap	T°	8	58	45-63	chr8:15209405-21436436	8	15655783	15677051	ZNF326	zinc finger protein 326
QTLMap	T°	8	58	45-63	chr8:15209405-21436436	8	15695927	15743438	LRRC8D	leucine rich repeat containing 8 family, member D
QTLMap	T°	8	58	45-63	chr8:15209405-21436436	8	15769053	15773785	LRRC8C	leucine rich repeat containing 8 family, member C
QTLMap	T°	8	58	45-63	chr8:15209405-21436436	8	15801165	15808663	LRRC8B	leucine rich repeat containing 8 family, member B
QTLMap	T°	8	58	45-63	chr8:15209405-21436436	8	15830408	15851377	CCBL2	cysteine conjugate-beta lyase 2
QTLMap	T°	8	58	45-63	chr8:15209405-21436436	8	15852442	15871421	GTF2B	general transcription factor IIB
QTLMap	T°	8	58	45-63	chr8:15209405-21436436	8	15874606	15927214	PKN2	protein kinase N2
QTLMap	T°	8	58	45-63	chr8:15209405-21436436	8	16428689	16440295	LMO4	LIM domain only 4
QTLMap	T°	8	58	45-63	chr8:15209405-21436436	8	16540396	16610554	HS2ST1	heparan sulfate 2-O-sulfotransferase 1
QTLMap	T°	8	58	45-63	chr8:15209405-21436436	8	16640781	16657740	SH3GLB1	SH3-domain GRB2-like endophilin B1
QTLMap	T°	8	58	45-63	chr8:15209405-21436436	8	16684433	16696197	CLCA2	chloride channel accessory 2
QTLMap	T°	8	58	45-63	chr8:15209405-21436436	8	16701142	16719905	ODF2L	outer dense fiber of sperm tails 2-like
QTLMap	T°	8	58	45-63	chr8:15209405-21436436	8	16806932	16868710	COL24A1	collagen, type XXIV, alpha 1
QTLMap	T°	8	58	45-63	chr8:15209405-21436436	8	16869619	16898241	ZNHIT6	zinc finger, HIT-type containing 6
QTLMap	T°	8	58	45-63	chr8:15209405-21436436	8	16906547	16908610	CYR61	cysteine-rich, angiogenic inducer, 61
QTLMap	T°	8	58	45-63	chr8:15209405-21436436	8	16977807	16990456	DDAH1	dimethylarginine dimethylaminohydrolase 1
QTLMap	T°	8	58	45-63	chr8:15209405-21436436	8	16997294	17005624	BCL10	B-cell CLL/lymphoma 10
QTLMap	T°	8	58	45-63	chr8:15209405-21436436	8	17025615	17047699	SYDE2	synapse defective 1, Rho GTPase, homolog 2 (C. elegans)
QTLMap	T°	8	58	45-63	chr8:15209405-21436436	8	17063311	17085248	WDR63	WD repeat domain 63
QTLMap	T°	8	58	45-63	chr8:15209405-21436436	8	17086173	17100657	MCOLN3	mucolipin 3
QTLMap	T°	8	58	45-63	chr8:15209405-21436436	8	17102599	17123522	MCOLN2	mucolipin 2
QTLMap	T°	8	58	45-63	chr8:15209405-21436436	8	17134950	17141445	LPAR3	lysophosphatidic acid receptor 3
QTLMap	T°	8	58	45-63	chr8:15209405-21436436	8	17167270	17186796	SSX2IP	synovial sarcoma, X breakpoint 2 interacting protein
QTLMap	T°	8	58	45-63	chr8:15209405-21436436	8	17262960	17269460	CTBS	chitobiase, di-N-acetyl-
QTLMap	T°	8	58	45-63	chr8:15209405-21436436	8	17270339	17289592	SPATA1	spermatogenesis associated 1
QTLMap	T°	8	58	45-63	chr8:15209405-21436436	8	17290469	17293746	GNG5	guanine nucleotide binding protein (G protein), gamma 5
QTLMap	T°	8	58	45-63	chr8:15209405-21436436	8	17294192	17299853	RPF1	ribosome production factor 1 homolog (S. cerevisiae)
QTLMap	T°	8	58	45-63	chr8:15209405-21436436	8	17320339	17329536	DNASE2B	deoxyribonuclease II beta
QTLMap	T°	8	58	45-63	chr8:15209405-21436436	8	17343421	17355216	SAMD13	sterile alpha motif domain containing 13
QTLMap	T°	8	58	45-63	chr8:15209405-21436436	8	17363619	17399021	PRKACB	protein kinase, cAMP-dependent, catalytic, beta
QTLMap	T°	8	58	45-63	chr8:15209405-21436436	8	17430934	17509130	TTLL7	tubulin tyrosine ligase-like family, member 7
QTLMap	T°	8	58	45-63	chr8:15209405-21436436	8	18117645	18202572	LPHN2	latrophilin 2
QTLMap	T°	8	58	45-63	chr8:15209405-21436436	8	19225083	19313148	ELTD1	EGF, latrophilin and seven transmembrane domain containing 1
QTLMap	T°	8	58	45-63	chr8:15209405-21436436	8	19436328	19453239	PTGFR	prostaglandin F receptor (FP)
QTLMap	T°	8	58	45-63	chr8:15209405-21436436	8	19537722	19559777	GIPC2	GIPC PDZ domain containing family, member 2
QTLMap	T°	8	58	45-63	chr8:15209405-21436436	8	19565453	19574637	DNAJB4	DnaJ (Hsp40) homolog, subfamily B, member 4
QTLMap	T°	8	58	45-63	chr8:15209405-21436436	8	19591030	19612139	FUBP1	far upstream element (FUSE) binding protein 1
QTLMap	T°	8	58	45-63	chr8:15209405-21436436	8	19646680	19680212	FAM73A	family with sequence similarity 73, member A
QTLMap	T°	8	58	45-63	chr8:15209405-21436436	8	19681894	19716717	USP33	ubiquitin specific peptidase 33
QTLMap	T°	8	58	45-63	chr8:15209405-21436436	8	19749918	19779692	ZZZ3	zinc finger, ZZ-type containing 3
QTLMap	T°	8	58	45-63	chr8:15209405-21436436	8	19780040	19868456	AK5	adenylate kinase 5
QTLMap	T°	8	58	45-63	chr8:15209405-21436436	8	19884729	19948556	PIGK	phosphatidylinositol glycan anchor biosynthesis, class K
QTLMap	T°	8	58	45-63	chr8:15209405-21436436	8	19957251	20023129	ST6GALNAC5	ST6 (alpha-N-acetyl-neuraminyl-2,3-beta-galactosyl-1,3)-N-acetylgalactosaminide alpha-2,6-sialyltransferase 5
QTLMap	T°	8	58	45-63	chr8:15209405-21436436	8	20085803	20305700	ST6GALNAC3	ST6 (alpha-N-acetyl-neuraminyl-2,3-beta-galactosyl-1,3)-N-acetylgalactosaminide alpha-2,6-sialyltransferase 3
QTLMap	T°	8	58	45-63	chr8:15209405-21436436	8	20308251	20316625	PIF1	PIF1 5'-to-3' DNA helicase
QTLMap	T°	8	58	45-63	chr8:15209405-21436436	8	20316810	20318683	FAM183A	family with sequence similarity 183, member A
QTLMap	T°	8	58	45-63	chr8:15209405-21436436	8	20318853	20323370	EBNA1BP2	EBNA1 binding protein 2
QTLMap	T°	8	58	45-63	chr8:15209405-21436436	8	20323426	20340564	WDR65	WD repeat domain 65
QTLMap	T°	8	58	45-63	chr8:15209405-21436436	8	20352169	20352831	TMEM125	transmembrane protein 125
QTLMap	T°	8	58	45-63	chr8:15209405-21436436	8	20357886	20360693	LRRC19	leucine rich repeat containing 19
QTLMap	T°	8	58	45-63	chr8:15209405-21436436	8	20363904	20375413	TIE1	tyrosine kinase with immunoglobulin-like and EGF-like domains 1
QTLMap	T°	8	58	45-63	chr8:15209405-21436436	8	20376338	20380285	MPL	myeloproliferative leukemia virus oncogene
QTLMap	T°	8	58	45-63	chr8:15209405-21436436	8	20380552	20385952	CDC20	cell division cycle 20
QTLMap	T°	8	58	45-63	chr8:15209405-21436436	8	20388515	20398577	ELOVL1	ELOVL fatty acid elongase 1
QTLMap	T°	8	58	45-63	chr8:15209405-21436436	8	20413405	20422494	MED8	mediator complex subunit 8
QTLMap	T°	8	58	45-63	chr8:15209405-21436436	8	20422569	20476625	SZT2	seizure threshold 2 homolog (mouse)
QTLMap	T°	8	58	45-63	chr8:15209405-21436436	8	20477080	20479557	HYI	hydroxypyruvate isomerase (putative)
QTLMap	T°	8	58	45-63	chr8:15209405-21436436	8	20518877	20863072	PTPRF	protein tyrosine phosphatase, receptor type, F
QTLMap	T°	8	58	45-63	chr8:15209405-21436436	8	20865359	20887666	KDM4A	lysine (K)-specific demethylase 4A
QTLMap	T°	8	58	45-63	chr8:15209405-21436436	8	20897371	21042378	ST3GAL3	ST3 beta-galactoside alpha-2,3-sialyltransferase 3
QTLMap	T°	8	58	45-63	chr8:15209405-21436436	8	21051279	21075499	IPO13	importin 13
QTLMap	T°	8	58	45-63	chr8:15209405-21436436	8	21075980	21078352	DPH2	DPH2 homolog (S. cerevisiae)
QTLMap	T°	8	58	45-63	chr8:15209405-21436436	8	21087257	21094579	B4GALT2	UDP-Gal:betaGlcNAc beta 1,4- galactosyltransferase, polypeptide 2
QTLMap	T°	8	58	45-63	chr8:15209405-21436436	8	21095030	21100082	SLC6A9	solute carrier family 6 (neurotransmitter transporter, glycine), member 9
QTLMap	T°	8	58	45-63	chr8:15209405-21436436	8	21121979	21125922	KLF1	Kruppel-like factor 1 (erythroid)
QTLMap	T°	8	58	45-63	chr8:15209405-21436436	8	21129147	21155766	DMAP1	DNA methyltransferase 1 associated protein 1
QTLMap	T°	8	58	45-63	chr8:15209405-21436436	8	21162057	21252704	ERI3	ERI1 exoribonuclease family member 3
QTLMap	F1	9	39	35-43	chr9:6192553-12147109	9	6218633	6220923	SUMO3	small ubiquitin-like modifier 3
QTLMap	F1	9	39	35-43	chr9:6192553-12147109	9	6221300	6236236	UBE2G2	ubiquitin-conjugating enzyme E2G 2
QTLMap	F1	9	39	35-43	chr9:6192553-12147109	9	6243330	6250687	TSPEAR	thrombospondin-type laminin G domain and EAR repeats
QTLMap	F1	9	39	35-43	chr9:6192553-12147109	9	6251803	6265875	TRPM2	transient receptor potential cation channel, subfamily M, member 2
QTLMap	F1	9	39	35-43	chr9:6192553-12147109	9	6278115	6279590	MYEOV2	myeloma overexpressed 2
QTLMap	F1	9	39	35-43	chr9:6192553-12147109	9	6283328	6285474	ADIPOQ	adiponectin, C1Q and collagen domain containing
QTLMap	F1	9	39	35-43	chr9:6192553-12147109	9	6298123	6329526	ST6GAL1	ST6 beta-galactosamide alpha-2,6-sialyltranferase 1
QTLMap	F1	9	39	35-43	chr9:6192553-12147109	9	6367807	6368754	GPR35	G protein-coupled receptor 35
QTLMap	F1	9	39	35-43	chr9:6192553-12147109	9	6391558	6393465	GPR55	G protein-coupled receptor 55
QTLMap	F1	9	39	35-43	chr9:6192553-12147109	9	6425922	6440439	ITM2C	integral membrane protein 2C
QTLMap	F1	9	39	35-43	chr9:6192553-12147109	9	6454224	6488703	CAB39	calcium binding protein 39
QTLMap	F1	9	39	35-43	chr9:6192553-12147109	9	6486435	6503026	HES6	hairy and enhancer of split 6 (Drosophila)
QTLMap	F1	9	39	35-43	chr9:6192553-12147109	9	6540251	6563407	PER2	period circadian clock 2
QTLMap	F1	9	39	35-43	chr9:6192553-12147109	9	6603661	6639697	VAMP2	vesicle-associated membrane protein 2 (synaptobrevin 2)
QTLMap	F1	9	39	35-43	chr9:6192553-12147109	9	6651427	6734668	PIK3CB	phosphatidylinositol-4,5-bisphosphate 3-kinase, catalytic subunit beta
QTLMap	F1	9	39	35-43	chr9:6192553-12147109	9	6759890	6761019	FOXL2	forkhead box L2
QTLMap	F1	9	39	35-43	chr9:6192553-12147109	9	6924849	6930094	MRPS22	mitochondrial ribosomal protein S22
QTLMap	F1	9	39	35-43	chr9:6192553-12147109	9	6929509	6944060	COPB2	coatomer protein complex, subunit beta 2 (beta prime)
QTLMap	F1	9	39	35-43	chr9:6192553-12147109	9	6957813	6968779	RBP2	retinol binding protein 2, cellular
QTLMap	F1	9	39	35-43	chr9:6192553-12147109	9	6984276	7001797	RBP1	retinol binding protein 1, cellular
QTLMap	F1	9	39	35-43	chr9:6192553-12147109	9	7005680	7030727	NMNAT3	nicotinamide nucleotide adenylyltransferase 3
QTLMap	F1	9	39	35-43	chr9:6192553-12147109	9	7238316	7429575	CLSTN2	calsyntenin 2
QTLMap	F1	9	39	35-43	chr9:6192553-12147109	9	7475771	7581916	TRIM42	tripartite motif containing 42
QTLMap	F1	9	39	35-43	chr9:6192553-12147109	9	7627235	7695638	SPSB4	splA/ryanodine receptor domain and SOCS box containing 4
QTLMap	F1	9	39	35-43	chr9:6192553-12147109	9	7815631	7846099	SLC25A36	solute carrier family 25 (pyrimidine nucleotide carrier ), member 36
QTLMap	F1	9	39	35-43	chr9:6192553-12147109	9	7908481	7946643	ACPL2	acid phosphatase-like 2
QTLMap	F1	9	39	35-43	chr9:6192553-12147109	9	8685668	8776445	EPHA4	EPH receptor A4
QTLMap	F1	9	39	35-43	chr9:6192553-12147109	9	8937632	9001296	PAX3	paired box 3
QTLMap	F1	9	39	35-43	chr9:6192553-12147109	9	9018249	9050841	SGPP2	sphingosine-1-phosphate phosphatase 2
QTLMap	F1	9	39	35-43	chr9:6192553-12147109	9	9053427	9087768	FARSB	phenylalanyl-tRNA synthetase, beta subunit
QTLMap	F1	9	39	35-43	chr9:6192553-12147109	9	9089059	9111115	MOGAT1	monoacylglycerol O-acyltransferase 1
QTLMap	F1	9	39	35-43	chr9:6192553-12147109	9	9145261	9171878	ACSL3	acyl-CoA synthetase long-chain family member 3
QTLMap	F1	9	39	35-43	chr9:6192553-12147109	9	9191272	9193753	KCNE4	potassium voltage-gated channel, Isk-related family, member 4
QTLMap	F1	9	39	35-43	chr9:6192553-12147109	9	9296128	9303235	SCG2	secretogranin II
QTLMap	F1	9	39	35-43	chr9:6192553-12147109	9	9332581	9348334	AP1S3	adaptor-related protein complex 1, sigma 3 subunit
QTLMap	F1	9	39	35-43	chr9:6192553-12147109	9	9355927	9373068	WDFY1	WD repeat and FYVE domain containing 1
QTLMap	F1	9	39	35-43	chr9:6192553-12147109	9	9384095	9409757	SERPINE2	serpin peptidase inhibitor, clade E (nexin, plasminogen activator inhibitor type 1), member 2
QTLMap	F1	9	39	35-43	chr9:6192553-12147109	9	9463511	9465807	FAM124B	family with sequence similarity 124B
QTLMap	F1	9	39	35-43	chr9:6192553-12147109	9	9472034	9524345	CUL3	cullin 3
QTLMap	F1	9	39	35-43	chr9:6192553-12147109	9	9546379	9561544	GUCY1B2	guanylate cyclase 1, soluble, beta 2 (pseudogene)
QTLMap	F1	9	39	35-43	chr9:6192553-12147109	9	9576099	9715741	DOCK10	dedicator of cytokinesis 10
QTLMap	F1	9	39	35-43	chr9:6192553-12147109	9	9818222	9938021	NYAP2	neuronal tyrosine-phosphorylated phosphoinositide-3-kinase adaptor 2
QTLMap	F1	9	39	35-43	chr9:6192553-12147109	9	10317116	10321122	IRS1	insulin receptor substrate 1
QTLMap	F1	9	39	35-43	chr9:6192553-12147109	9	10349812	10375370	RHBDD1	rhomboid domain containing 1
QTLMap	F1	9	39	35-43	chr9:6192553-12147109	9	10381690	10443808	COL4A4	collagen, type IV, alpha 4
QTLMap	F1	9	39	35-43	chr9:6192553-12147109	9	10446876	10504137	COL4A3	collagen, type IV, alpha 3 (Goodpasture antigen)
QTLMap	F1	9	39	35-43	chr9:6192553-12147109	9	10507975	10531866	MFF	mitochondrial fission factor
QTLMap	F1	9	39	35-43	chr9:6192553-12147109	9	10532102	10535099	MRPL44	mitochondrial ribosomal protein L44
QTLMap	F1	9	39	35-43	chr9:6192553-12147109	9	10557882	10585629	AGFG1	ArfGAP with FG repeats 1
QTLMap	F1	9	39	35-43	chr9:6192553-12147109	9	10586867	10595211	SLC19A3	solute carrier family 19, member 3
QTLMap	F1	9	39	35-43	chr9:6192553-12147109	9	10616588	10618706	CCL20	chemokine (C-C motif) ligand 20
QTLMap	F1	9	39	35-43	chr9:6192553-12147109	9	10628032	10644860	WDR69	dynein assembly factor with WDR repeat domains 1
QTLMap	F1	9	39	35-43	chr9:6192553-12147109	9	10650332	10716323	SPHKAP	SPHK1 interactor, AKAP domain containing
QTLMap	F1	9	39	35-43	chr9:6192553-12147109	9	10923774	11003078	PID1	phosphotyrosine interaction domain containing 1
QTLMap	F1	9	39	35-43	chr9:6192553-12147109	9	11016305	11123319	DNER	delta/notch-like EGF repeat containing
QTLMap	F1	9	39	35-43	chr9:6192553-12147109	9	11131659	11176467	TRIP12	thyroid hormone receptor interactor 12
QTLMap	F1	9	39	35-43	chr9:6192553-12147109	9	11221653	11233100	SLC16A14	solute carrier family 16, member 14 (monocarboxylic acid transporter 14)
QTLMap	F1	9	39	35-43	chr9:6192553-12147109	9	11281170	11287973	ZBTB38	zinc finger and BTB domain containing 38
QTLMap	F1	9	39	35-43	chr9:6192553-12147109	9	11293295	11335484	RASA2	RAS p21 protein activator 2
QTLMap	F1	9	39	35-43	chr9:6192553-12147109	9	11342193	11348614	RNF7	ring finger protein 7
QTLMap	F1	9	39	35-43	chr9:6192553-12147109	9	11350728	11369172	GRK7	G protein-coupled receptor kinase 7
QTLMap	F1	9	39	35-43	chr9:6192553-12147109	9	11387000	11409578	ATP1B3	ATPase, Na+/K+ transporting, beta 3 polypeptide
QTLMap	F1	9	39	35-43	chr9:6192553-12147109	9	11421841	11461895	TFDP2	transcription factor Dp-2 (E2F dimerization partner 2)
QTLMap	F1	9	39	35-43	chr9:6192553-12147109	9	11477062	11498192	GK5	glycerol kinase 5 (putative)
QTLMap	F1	9	39	35-43	chr9:6192553-12147109	9	11503170	11538303	XRN1	5'-3' exoribonuclease 1
QTLMap	F1	9	39	35-43	chr9:6192553-12147109	9	11538988	11575574	ATR	ataxia telangiectasia and Rad3 related
QTLMap	F1	9	39	35-43	chr9:6192553-12147109	9	11576024	11614246	PLS1	plastin 1
QTLMap	F1	9	39	35-43	chr9:6192553-12147109	9	11615470	11636162	TRPC1	transient receptor potential cation channel, subfamily C, member 1
QTLMap	F1	9	39	35-43	chr9:6192553-12147109	9	11641448	11661917	PCOLCE2	procollagen C-endopeptidase enhancer 2
QTLMap	F1	9	39	35-43	chr9:6192553-12147109	9	11701270	11746247	U2SURP	U2 snRNP-associated SURP domain containing
QTLMap	F1	9	39	35-43	chr9:6192553-12147109	9	11754934	11757504	CHST2	carbohydrate (N-acetylglucosamine-6-O) sulfotransferase 2
QTLMap	F1	9	39	35-43	chr9:6192553-12147109	9	11801438	11976639	SLC9A9	solute carrier family 9, subfamily A (NHE9, cation proton antiporter 9), member 9
QTLMap	T°	10	77	72-88	chr10:18014096-21712458	10	18407951	18416952	ARRDC4	arrestin domain containing 4
QTLMap	T°	10	77	72-88	chr10:18014096-21712458	10	18615748	18645965	FAM169B	family with sequence similarity 169, member B
QTLMap	T°	10	77	72-88	chr10:18014096-21712458	10	18675480	18677223	PGPEP1L	pyroglutamyl-peptidase I-like
QTLMap	T°	10	77	72-88	chr10:18014096-21712458	10	18685782	18845584	IGF1R	insulin-like growth factor 1 receptor
QTLMap	T°	10	77	72-88	chr10:18014096-21712458	10	18889794	18924669	SYNM	synemin, intermediate filament protein
QTLMap	T°	10	77	72-88	chr10:18014096-21712458	10	18946016	18995865	LRRC28	leucine rich repeat containing 28
QTLMap	T°	10	77	72-88	chr10:18014096-21712458	10	19050788	19146404	MEF2A	myocyte enhancer factor 2A
QTLMap	T°	10	77	72-88	chr10:18014096-21712458	10	19152026	19159605	LYSMD4	LysM, putative peptidoglycan-binding, domain containing 4
QTLMap	T°	10	77	72-88	chr10:18014096-21712458	10	19182002	19363853	ADAMTS17	ADAM metallopeptidase with thrombospondin type 1 motif, 17
QTLMap	T°	10	77	72-88	chr10:18014096-21712458	10	19416423	19428634	CERS3	ceramide synthase 3
QTLMap	T°	10	77	72-88	chr10:18014096-21712458	10	19442093	19450828	LINS	lines homolog (Drosophila)
QTLMap	T°	10	77	72-88	chr10:18014096-21712458	10	19461813	19491482	ASB7	ankyrin repeat and SOCS box containing 7
QTLMap	T°	10	77	72-88	chr10:18014096-21712458	10	19570926	19612702	ALDH1A3	aldehyde dehydrogenase 1 family, member A3
QTLMap	T°	10	77	72-88	chr10:18014096-21712458	10	19614611	19682937	LRRK1	leucine-rich repeat kinase 1
QTLMap	T°	10	77	72-88	chr10:18014096-21712458	10	19688696	19742660	CHSY1	chondroitin sulfate synthase 1
QTLMap	T°	10	77	72-88	chr10:18014096-21712458	10	19757217	19764194	VIMP	VCP-interacting membrane protein
QTLMap	T°	10	77	72-88	chr10:18014096-21712458	10	19764376	19770084	SNRPA1	small nuclear ribonucleoprotein polypeptide A'
QTLMap	T°	10	77	72-88	chr10:18014096-21712458	10	19772884	19808778	PCSK6	proprotein convertase subtilisin/kexin type 6
QTLMap	T°	10	77	72-88	chr10:18014096-21712458	10	19808858	19832921	PLEKHO2	pleckstrin homology domain containing, family O member 2
QTLMap	T°	10	77	72-88	chr10:18014096-21712458	10	19850163	19864348	ANKDD1A	ankyrin repeat and death domain containing 1A
QTLMap	T°	10	77	72-88	chr10:18014096-21712458	10	19864522	19875324	SPG21	spastic paraplegia 21 (autosomal recessive, Mast syndrome)
QTLMap	T°	10	77	72-88	chr10:18014096-21712458	10	19877018	19896769	CLPX	ClpX caseinolytic peptidase X homolog (E. coli)
QTLMap	T°	10	77	72-88	chr10:18014096-21712458	10	19897668	19901642	PDCD7	programmed cell death 7
QTLMap	T°	10	77	72-88	chr10:18014096-21712458	10	19904759	19907866	UBAP1L	ubiquitin associated protein 1-like
QTLMap	T°	10	77	72-88	chr10:18014096-21712458	10	19914563	19916121	KBTBD13	kelch repeat and BTB (POZ) domain containing 13
QTLMap	T°	10	77	72-88	chr10:18014096-21712458	10	19918491	19922634	RASL12	RAS-like, family 12
QTLMap	T°	10	77	72-88	chr10:18014096-21712458	10	19933461	19938362	MTFMT	mitochondrial methionyl-tRNA formyltransferase
QTLMap	T°	10	77	72-88	chr10:18014096-21712458	10	19943391	19953156	CILP	cartilage intermediate layer protein, nucleotide pyrophosphohydrolase
QTLMap	T°	10	77	72-88	chr10:18014096-21712458	10	19967532	19971938	PARP16	poly (ADP-ribose) polymerase family, member 16
QTLMap	T°	10	77	72-88	chr10:18014096-21712458	10	19991146	20076831	IGDCC3	immunoglobulin superfamily, DCC subclass, member 3
QTLMap	T°	10	77	72-88	chr10:18014096-21712458	10	20093676	20161495	IGDCC4	immunoglobulin superfamily, DCC subclass, member 4
QTLMap	T°	10	77	72-88	chr10:18014096-21712458	10	20176570	20198837	DPP8	dipeptidyl-peptidase 8
QTLMap	T°	10	77	72-88	chr10:18014096-21712458	10	20200032	20209676	PTPLAD1	protein tyrosine phosphatase-like A domain containing 1
QTLMap	T°	10	77	72-88	chr10:18014096-21712458	10	20223387	20239719	SLC24A1	solute carrier family 24 (sodium/potassium/calcium exchanger), member 1
QTLMap	T°	10	77	72-88	chr10:18014096-21712458	10	20244379	20289653	DENND4A	DENN/MADD domain containing 4A
QTLMap	T°	10	77	72-88	chr10:18014096-21712458	10	20307423	20323546	RAB11A	RAB11A, member RAS oncogene family
QTLMap	T°	10	77	72-88	chr10:18014096-21712458	10	20328103	20517148	MEGF11	multiple EGF-like-domains 11
QTLMap	T°	10	77	72-88	chr10:18014096-21712458	10	20621244	20628648	TIPIN	TIMELESS interacting protein
QTLMap	T°	10	77	72-88	chr10:18014096-21712458	10	20632189	20669635	MAP2K1	mitogen-activated protein kinase kinase 1
QTLMap	T°	10	77	72-88	chr10:18014096-21712458	10	20664685	20667113	SNAPC5	small nuclear RNA activating complex, polypeptide 5, 19kDa
QTLMap	T°	10	77	72-88	chr10:18014096-21712458	10	20668331	20673652	RPL4	ribosomal protein L4
QTLMap	T°	10	77	72-88	chr10:18014096-21712458	10	20674097	20683731	ZWILCH	zwilch kinetochore protein
QTLMap	T°	10	77	72-88	chr10:18014096-21712458	10	20839626	20868403	SMAD6	SMAD family member 6
QTLMap	T°	10	77	72-88	chr10:18014096-21712458	10	20954584	21015136	SMAD3	SMAD family member 3
QTLMap	T°	10	77	72-88	chr10:18014096-21712458	10	21022420	21039239	AAGAB	alpha- and gamma-adaptin binding protein
QTLMap	T°	10	77	72-88	chr10:18014096-21712458	10	21045274	21097978	IQCH	IQ motif containing H
QTLMap	T°	10	77	72-88	chr10:18014096-21712458	10	21102232	21225104	MAP2K5	mitogen-activated protein kinase kinase 5
QTLMap	T°	10	77	72-88	chr10:18014096-21712458	10	21271908	21300785	PIAS1	protein inhibitor of activated STAT, 1
QTLMap	T°	10	77	72-88	chr10:18014096-21712458	10	21305266	21307193	CALML4	calmodulin-like 4
QTLMap	T°	10	77	72-88	chr10:18014096-21712458	10	21309175	21316385	CLN6	ceroid-lipofuscinosis, neuronal 6, late infantile, variant
QTLMap	T°	10	77	72-88	chr10:18014096-21712458	10	21322281	21325906	FEM1B	fem-1 homolog b (C. elegans)
QTLMap	T°	10	77	72-88	chr10:18014096-21712458	10	21326932	21361157	ITGA11	integrin, alpha 11
QTLMap	T°	10	77	72-88	chr10:18014096-21712458	10	21392614	21406118	CORO2B	coronin, actin binding protein, 2B
QTLMap	T°	10	77	72-88	chr10:18014096-21712458	10	21409947	21430066	ANP32A	acidic (leucine-rich) nuclear phosphoprotein 32 family, member A
QTLMap	T°	10	77	72-88	chr10:18014096-21712458	10	21451951	21457658	NOX5	NADPH oxidase, EF-hand calcium binding domain 5
QTLMap	T°	10	77	72-88	chr10:18014096-21712458	10	21491182	21500780	GLCE	glucuronic acid epimerase
QTLMap	T°	10	77	72-88	chr10:18014096-21712458	10	21508056	21512583	PAQR5	progestin and adipoQ receptor family member V
QTLMap	T°	10	77	72-88	chr10:18014096-21712458	10	21512826	21531258	KIF23	kinesin family member 23
QTLMap	T°	10	77	72-88	chr10:18014096-21712458	10	21650531	21669954	TLE3	transducin-like enhancer of split 3 (E(sp1) homolog, Drosophila)
QTLMap	T°	11	15	15-25	chr11:6228783-8883994	11	6462922	6481041	CYLD	cylindromatosis (turban tumor syndrome)
QTLMap	T°	11	15	15-25	chr11:6228783-8883994	11	6487575	6500116	SNX20	sorting nexin 20
QTLMap	T°	11	15	15-25	chr11:6228783-8883994	11	6562034	6678324	NKD1	naked cuticle homolog 1 (Drosophila)
QTLMap	T°	11	15	15-25	chr11:6228783-8883994	11	6849389	6880597	BRD7	bromodomain containing 7
QTLMap	T°	11	15	15-25	chr11:6228783-8883994	11	6884511	6948021	ADCY7	adenylate cyclase 7
QTLMap	T°	11	15	15-25	chr11:6228783-8883994	11	6963405	6993165	PAPD5	PAP associated domain containing 5
QTLMap	T°	11	15	15-25	chr11:6228783-8883994	11	7018121	7039103	HEATR3	HEAT repeat containing 3
QTLMap	T°	11	15	15-25	chr11:6228783-8883994	11	7041392	7051035	CNEP1R1	CTD nuclear envelope phosphatase 1 regulatory subunit 1
QTLMap	T°	11	15	15-25	chr11:6228783-8883994	11	7139183	7331983	ZNF423	zinc finger protein 423
QTLMap	T°	11	15	15-25	chr11:6228783-8883994	11	7487617	7491580	CBLN1	cerebellin 1 precursor
QTLMap	T°	11	15	15-25	chr11:6228783-8883994	11	7834473	7853944	N4BP1	NEDD4 binding protein 1
QTLMap	T°	11	15	15-25	chr11:6228783-8883994	11	7861935	7926811	SIAH1	siah E3 ubiquitin protein ligase 1
QTLMap	T°	11	15	15-25	chr11:6228783-8883994	11	7929181	7968448	LONP2	lon peptidase 2, peroxisomal
QTLMap	T°	11	15	15-25	chr11:6228783-8883994	11	8060122	8127804	PHKB	phosphorylase kinase, beta
QTLMap	T°	11	15	15-25	chr11:6228783-8883994	11	8131082	8202265	ITFG1	integrin alpha FG-GAP repeat containing 1
QTLMap	T°	11	15	15-25	chr11:6228783-8883994	11	8219312	8235625	NETO2	neuropilin (NRP) and tolloid (TLL)-like 2
QTLMap	T°	11	15	15-25	chr11:6228783-8883994	11	8266732	8277667	DNAJA2	DnaJ (Hsp40) homolog, subfamily A, member 2
QTLMap	T°	11	15	15-25	chr11:6228783-8883994	11	8288316	8310989	GPT2	glutamic pyruvate transaminase (alanine aminotransferase) 2
QTLMap	T°	11	15	15-25	chr11:6228783-8883994	11	8352474	8374031	MYLK3	myosin light chain kinase 3
QTLMap	T°	11	15	15-25	chr11:6228783-8883994	11	8375405	8380638	ORC6	origin recognition complex, subunit 6
QTLMap	T°	11	15	15-25	chr11:6228783-8883994	11	8380735	8402603	VPS35	vacuolar protein sorting 35 homolog (S. cerevisiae)
QTLMap	T°	11	15	15-25	chr11:6228783-8883994	11	8419046	8433262	SHCBP1	SHC SH2-domain binding protein 1
QTLMap	T°	11	15	15-25	chr11:6228783-8883994	11	8669415	8672771	UQCRFS1	ubiquinol-cytochrome c reductase, Rieske iron-sulfur polypeptide 1
GridQTL	PC, F1	11	44	43-45	chr11:16272160-17160901	11	16668175	16672995	DYNLRB2	dynein, light chain, roadblock-type 2
GridQTL	PC, F1	11	44	43-45	chr11:16272160-17160901	11	16848904	16904430	CDYL2	chromodomain protein, Y-like 2
GridQTL	PC, F1	11	44	43-45	chr11:16272160-17160901	11	16979515	16986438	CENPN	centromere protein N
GridQTL	PC, F1	11	44	43-45	chr11:16272160-17160901	11	16987835	16997795	ATMIN	ATM interactor
GridQTL	PC, F1	11	44	43-45	chr11:16272160-17160901	11	17029995	17039195	GCSH	glycine cleavage system protein H (aminomethyl carrier)
GridQTL	PC, F1	11	44	43-45	chr11:16272160-17160901	11	17085904	17104421	BCMO1	beta-carotene 15,15'-monooxygenase 1
GridQTL	PC, F1	11	44	43-45	chr11:16272160-17160901	11	17106582	17139555	GAN	gigaxonin
QTLMap	T°	16				16	5443	7734	CD1B	CD1b molecule
QTLMap	T°	16				16	20731	28159	TNXB	tenascin XB
QTLMap	T°	16				16	28262	29122	CYP21A2	cytochrome P450, family 21, subfamily A, polypeptide 2
QTLMap	T°	16				16	29654	35572	C4	complement component 4
QTLMap	T°	16				16	40458	51875	BF	Major histocompatibility complex class I antigen
QTLMap	T°	16				16	41984	45585	TAP2	transporter 2, ATP-binding cassette, sub-family B (MDR/TAP)
QTLMap	T°	16				16	45806	50444	TAP1	transporter 1, ATP-binding cassette, sub-family B (MDR/TAP)
QTLMap	T°	16				16	64587	68865	TAPBP	TAP binding protein (tapasin)
QTLMap	T°	16				16	69489	74384	BL	Major histocompatibility complex class II antigen
QTLMap	T°	16				16	110358	113748	GNB2L1	guanine nucleotide binding protein (G protein), beta polypeptide 2-like 1
QTLMap	T°	16				16	115281	120779	TRIM41	tripartite motif containing 41
QTLMap	T°	16				16	122459	126079	TRIM27	tripartite motif containing 27
QTLMap	T°	16				16	137058	141079	TRIM39	tripartite motif containing 39
QTLMap	T°	16				16	151165	159548	TRIM7	tripartite motif containing 7
QTLMap	T°	16				16	163641	168937	IL4I1	interleukin 4 induced 1
QTLMap	T°	16				16	174731	181007	TRIM27	tripartite motif containing 27
QTLMap	T°	16				16	181148	181629	ZNF692	zinc finger protein 692
QTLMap	T°	16				16	190470	193432	KIFC1	kinesin family member C1
GridQTL	LES	18	6	5-10	chr18:1503070-2045101	18	1653440	1654072	RNF222	ring finger protein 222
GridQTL	LES	18	6	5-10	chr18:1503070-2045101	18	1663249	1686256	NDEL1	nudE nuclear distribution E homolog (A. nidulans)-like 1
GridQTL	LES	18	6	5-10	chr18:1503070-2045101	18	1687410	1767912	MYH10	myosin, heavy chain 10, non-muscle
GridQTL	LES	18	6	5-10	chr18:1503070-2045101	18	1887054	1890594	CCDC42	coiled-coil domain containing 42
GridQTL	LES	18	6	5-10	chr18:1503070-2045101	18	1910107	1925525	PIK3R6	phosphoinositide-3-kinase, regulatory subunit 6
GridQTL	LES	18	6	5-10	chr18:1503070-2045101	18	1938530	1961150	PIK3R5	phosphoinositide-3-kinase, regulatory subunit 5
GridQTL	LES	18	6	5-10	chr18:1503070-2045101	18	1994992	2040449	NTN1	netrin 1
GridQTL	F1	19	19	18-28	chr19:1701893-3535115	19	2529414	2588663	GATSL2	GATS protein-like 2
GridQTL	F1	19	19	18-28	chr19:1701893-3535115	19	2594454	2608735	WBSCR16	Williams-Beuren syndrome chromosome region 16
GridQTL	F1	19	19	18-28	chr19:1701893-3535115	19	2609413	2616232	NCF1	neutrophil cytosolic factor 1
GridQTL	F1	19	19	18-28	chr19:1701893-3535115	19	2675904	2713082	GTF2IRD1	GTF2I repeat domain containing 1
GridQTL	F1	19	19	18-28	chr19:1701893-3535115	19	2739152	2782587	CLIP2	CAP-GLY domain containing linker protein 2
GridQTL	F1	19	19	18-28	chr19:1701893-3535115	19	2812273	2818539	RFC2	replication factor C (activator 1) 2, 40kDa
GridQTL	F1	19	19	18-28	chr19:1701893-3535115	19	2823176	2827710	LAT2	linker for activation of T cells family, member 2
GridQTL	F1	19	19	18-28	chr19:1701893-3535115	19	2837001	2847588	EIF4H	eukaryotic translation initiation factor 4H
GridQTL	F1	19	19	18-28	chr19:1701893-3535115	19	2848542	2899847	MYBBP1A	MYB binding protein (P160) 1a
GridQTL	F1	19	19	18-28	chr19:1701893-3535115	19	2921740	2974711	SPNS2	spinster homolog 2 (Drosophila)
GridQTL	F1	19	19	18-28	chr19:1701893-3535115	19	3073470	3099088	SPNS3	spinster homolog 3 (Drosophila)
GridQTL	F1	19	19	18-28	chr19:1701893-3535115	19	3111452	3133898	UBE2G1	ubiquitin-conjugating enzyme E2G 1
GridQTL	F1	19	19	18-28	chr19:1701893-3535115	19	3135130	3164267	ANKFY1	ankyrin repeat and FYVE domain containing 1
GridQTL	F1	19	19	18-28	chr19:1701893-3535115	19	3170004	3173970	CYB5D2	cytochrome b5 domain containing 2
GridQTL	F1	19	19	18-28	chr19:1701893-3535115	19	3174202	3226364	ZZEF1	zinc finger, ZZ-type with EF-hand domain 1
GridQTL	F1	19	19	18-28	chr19:1701893-3535115	19	3239928	3264151	ATP2A3	ATPase, Ca++ transporting, ubiquitous
GridQTL	F1	19	19	18-28	chr19:1701893-3535115	19	3271135	3278489	P2RX1	purinergic receptor P2X, ligand-gated ion channel, 1
GridQTL	F1	19	19	18-28	chr19:1701893-3535115	19	3285366	3368263	CAMKK1	calcium/calmodulin-dependent protein kinase kinase 1, alpha
GridQTL	F1	19	19	18-28	chr19:1701893-3535115	19	3374748	3375380	MIS12	MIS12 kinetochore complex component
GridQTL	F1	19	19	18-28	chr19:1701893-3535115	19	3375846	3379927	DERL2	derlin 2
GridQTL	F1	19	19	18-28	chr19:1701893-3535115	19	3380559	3389425	DHX33	DEAH (Asp-Glu-Ala-His) box polypeptide 33
GridQTL	F1	19	19	18-28	chr19:1701893-3535115	19	3389538	3392714	C1QBP	complement component 1, q subcomponent binding protein
GridQTL	F1	19	19	18-28	chr19:1701893-3535115	19	3393430	3395879	RPAIN	RPA interacting protein
GridQTL	F1	19	19	18-28	chr19:1701893-3535115	19	3396016	3404358	NUP88	nucleoporin 88kDa
GridQTL	F1	19	19	18-28	chr19:1701893-3535115	19	3408203	3448370	RABEP1	rabaptin, RAB GTPase binding effector protein 1
GridQTL	F1	19	19	18-28	chr19:1701893-3535115	19	3467912	3472073	RABL5	RAB, member RAS oncogene family-like 5
GridQTL	HEMA	19	25	20-29	chr19:2306879-3761054	19	2529414	2588663	GATSL2	GATS protein-like 2
GridQTL	HEMA	19	25	20-29	chr19:2306879-3761054	19	2594454	2608735	WBSCR16	Williams-Beuren syndrome chromosome region 16
GridQTL	HEMA	19	25	20-29	chr19:2306879-3761054	19	2609413	2616232	NCF1	neutrophil cytosolic factor 1
GridQTL	HEMA	19	25	20-29	chr19:2306879-3761054	19	2675904	2713082	GTF2IRD1	GTF2I repeat domain containing 1
GridQTL	HEMA	19	25	20-29	chr19:2306879-3761054	19	2739152	2782587	CLIP2	CAP-GLY domain containing linker protein 2
GridQTL	HEMA	19	25	20-29	chr19:2306879-3761054	19	2812273	2818539	RFC2	replication factor C (activator 1) 2, 40kDa
GridQTL	HEMA	19	25	20-29	chr19:2306879-3761054	19	2823176	2827710	LAT2	linker for activation of T cells family, member 2
GridQTL	HEMA	19	25	20-29	chr19:2306879-3761054	19	2837001	2847588	EIF4H	eukaryotic translation initiation factor 4H
GridQTL	HEMA	19	25	20-29	chr19:2306879-3761054	19	2848542	2899847	MYBBP1A	MYB binding protein (P160) 1a
GridQTL	HEMA	19	25	20-29	chr19:2306879-3761054	19	2921740	2974711	SPNS2	spinster homolog 2 (Drosophila)
GridQTL	HEMA	19	25	20-29	chr19:2306879-3761054	19	3073470	3099088	SPNS3	spinster homolog 3 (Drosophila)
GridQTL	HEMA	19	25	20-29	chr19:2306879-3761054	19	3111452	3133898	UBE2G1	ubiquitin-conjugating enzyme E2G 1
GridQTL	HEMA	19	25	20-29	chr19:2306879-3761054	19	3135130	3164267	ANKFY1	ankyrin repeat and FYVE domain containing 1
GridQTL	HEMA	19	25	20-29	chr19:2306879-3761054	19	3170004	3173970	CYB5D2	cytochrome b5 domain containing 2
GridQTL	HEMA	19	25	20-29	chr19:2306879-3761054	19	3174202	3226364	ZZEF1	zinc finger, ZZ-type with EF-hand domain 1
GridQTL	HEMA	19	25	20-29	chr19:2306879-3761054	19	3239928	3264151	ATP2A3	ATPase, Ca++ transporting, ubiquitous
GridQTL	HEMA	19	25	20-29	chr19:2306879-3761054	19	3271135	3278489	P2RX1	purinergic receptor P2X, ligand-gated ion channel, 1
GridQTL	HEMA	19	25	20-29	chr19:2306879-3761054	19	3285366	3368263	CAMKK1	calcium/calmodulin-dependent protein kinase kinase 1, alpha
GridQTL	HEMA	19	25	20-29	chr19:2306879-3761054	19	3374748	3375380	MIS12	MIS12 kinetochore complex component
GridQTL	HEMA	19	25	20-29	chr19:2306879-3761054	19	3375846	3379927	DERL2	derlin 2
GridQTL	HEMA	19	25	20-29	chr19:2306879-3761054	19	3380559	3389425	DHX33	DEAH (Asp-Glu-Ala-His) box polypeptide 33
GridQTL	HEMA	19	25	20-29	chr19:2306879-3761054	19	3389538	3392714	C1QBP	complement component 1, q subcomponent binding protein
GridQTL	HEMA	19	25	20-29	chr19:2306879-3761054	19	3393430	3395879	RPAIN	RPA interacting protein
GridQTL	HEMA	19	25	20-29	chr19:2306879-3761054	19	3396016	3404358	NUP88	nucleoporin 88kDa
GridQTL	HEMA	19	25	20-29	chr19:2306879-3761054	19	3408203	3448370	RABEP1	rabaptin, RAB GTPase binding effector protein 1
GridQTL	HEMA	19	25	20-29	chr19:2306879-3761054	19	3467912	3472073	RABL5	RAB, member RAS oncogene family-like 5
GridQTL	HEMA	19	25	20-29	chr19:2306879-3761054	19	3486579	3643492	EMID2	collagen, type XXVI, alpha 1
GridQTL	HEMA	19	25	20-29	chr19:2306879-3761054	19	3649162	3661230	HSD3B7	hydroxy-delta-5-steroid dehydrogenase, 3 beta- and steroid delta-isomerase 7
GridQTL	HEMA	19	25	20-29	chr19:2306879-3761054	19	3715201	3746524	MYL10	myosin, light chain 10, regulatory
MultiQTL	F1	21	19	18-21	chr21:3213475-3631232	21	3220518	3229707	SLC2A5	solute carrier family 2 (facilitated glucose/fructose transporter), member 5
MultiQTL	F1	21	19	18-21	chr21:3213475-3631232	21	3235990	3244693	GPR157	G protein-coupled receptor 157
MultiQTL	F1	21	19	18-21	chr21:3213475-3631232	21	3251513	3251621	MIR34A	microRNA 34a
MultiQTL	F1	21	19	18-21	chr21:3213475-3631232	21	3282575	3290638	H6PD	hexose-6-phosphate dehydrogenase (glucose 1-dehydrogenase)
MultiQTL	F1	21	19	18-21	chr21:3213475-3631232	21	3304126	3336471	SPSB1	splA/ryanodine receptor domain and SOCS box containing 1
MultiQTL	F1	21	19	18-21	chr21:3213475-3631232	21	3385597	3405107	SLC25A33	solute carrier family 25 (pyrimidine nucleotide carrier), member 33
MultiQTL	F1	21	19	18-21	chr21:3213475-3631232	21	3408576	3429716	TMEM201	transmembrane protein 201
MultiQTL	F1	21	19	18-21	chr21:3213475-3631232	21	3457209	3480868	PIK3CD	phosphatidylinositol-4,5-bisphosphate 3-kinase, catalytic subunit delta
MultiQTL	F1	21	19	18-21	chr21:3213475-3631232	21	3481009	3515674	CLSTN1	calsyntenin 1
MultiQTL	F1	21	19	18-21	chr21:3213475-3631232	21	3530025	3542839	CTNNBIP1	catenin, beta interacting protein 1
MultiQTL	F1	21	19	18-21	chr21:3213475-3631232	21	3561368	3570113	LZIC	leucine zipper and CTNNBIP1 domain containing
MultiQTL	F1	21	19	18-21	chr21:3213475-3631232	21	3570225	3576960	NMNAT1	nicotinamide nucleotide adenylyltransferase 1
MultiQTL	F1	21	19	18-21	chr21:3213475-3631232	21	3579335	3580849	RBP7	retinol binding protein 7, cellular
MultiQTL	F1	21	19	18-21	chr21:3213475-3631232	21	3587789	3619664	UBE4B	ubiquitination factor E4B
MultiQTL	LES	21	20	18-21	chr21:3213475-3631232	21	3220518	3229707	SLC2A5	solute carrier family 2 (facilitated glucose/fructose transporter), member 5
MultiQTL	LES	21	20	18-21	chr21:3213475-3631232	21	3235990	3244693	GPR157	G protein-coupled receptor 157
MultiQTL	LES	21	20	18-21	chr21:3213475-3631232	21	3251513	3251621	MIR34A	microRNA 34a
MultiQTL	LES	21	20	18-21	chr21:3213475-3631232	21	3282575	3290638	H6PD	hexose-6-phosphate dehydrogenase (glucose 1-dehydrogenase)
MultiQTL	LES	21	20	18-21	chr21:3213475-3631232	21	3304126	3336471	SPSB1	splA/ryanodine receptor domain and SOCS box containing 1
MultiQTL	LES	21	20	18-21	chr21:3213475-3631232	21	3385597	3405107	SLC25A33	solute carrier family 25 (pyrimidine nucleotide carrier), member 33
MultiQTL	LES	21	20	18-21	chr21:3213475-3631232	21	3408576	3429716	TMEM201	transmembrane protein 201
MultiQTL	LES	21	20	18-21	chr21:3213475-3631232	21	3457209	3480868	PIK3CD	phosphatidylinositol-4,5-bisphosphate 3-kinase, catalytic subunit delta
MultiQTL	LES	21	20	18-21	chr21:3213475-3631232	21	3481009	3515674	CLSTN1	calsyntenin 1
MultiQTL	LES	21	20	18-21	chr21:3213475-3631232	21	3530025	3542839	CTNNBIP1	catenin, beta interacting protein 1
MultiQTL	LES	21	20	18-21	chr21:3213475-3631232	21	3561368	3570113	LZIC	leucine zipper and CTNNBIP1 domain containing
MultiQTL	LES	21	20	18-21	chr21:3213475-3631232	21	3570225	3576960	NMNAT1	nicotinamide nucleotide adenylyltransferase 1
MultiQTL	LES	21	20	18-21	chr21:3213475-3631232	21	3579335	3580849	RBP7	retinol binding protein 7, cellular
MultiQTL	LES	21	20	18-21	chr21:3213475-3631232	21	3587789	3619664	UBE4B	ubiquitination factor E4B
MultiQTL	LES	21	24	23-26	chr21:3952671-4331664	21	4066167	4071800	TARDBP	TAR DNA binding protein
MultiQTL	LES	21	24	23-26	chr21:3952671-4331664	21	4073738	4087159	MASP2	mannan-binding lectin serine peptidase 2
MultiQTL	LES	21	24	23-26	chr21:3952671-4331664	21	4111299	4117544	SRM	spermidine synthase
MultiQTL	LES	21	24	23-26	chr21:3952671-4331664	21	4118846	4132959	EXOSC10	exosome component 10
MultiQTL	LES	21	24	23-26	chr21:3952671-4331664	21	4134527	4194968	MTOR	mechanistic target of rapamycin (serine/threonine kinase)
MultiQTL	LES	21	24	23-26	chr21:3952671-4331664	21	4196588	4201910	UBIAD1	UbiA prenyltransferase domain containing 1
MultiQTL	LES	21	24	23-26	chr21:3952671-4331664	21	4202686	4223222	PLEKHM2	pleckstrin homology domain containing, family M (with RUN domain) member 2
MultiQTL	LES	21	24	23-26	chr21:3952671-4331664	21	4224542	4228951	TMEM82	transmembrane protein 82
MultiQTL	LES	21	24	23-26	chr21:3952671-4331664	21	4231395	4233589	FBLIM1	filamin binding LIM protein 1
MultiQTL	LES	21	24	23-26	chr21:3952671-4331664	21	4247242	4306251	SPEN	spen homolog, transcriptional regulator (Drosophila)
MultiQTL	LES	21	24	23-26	chr21:3952671-4331664	21	4308144	4311720	ZBTB17	zinc finger and BTB domain containing 17
MultiQTL	LES	21	24	23-26	chr21:3952671-4331664	21	4315382	4317446	HSPB7	heat shock 27kDa protein family, member 7 (cardiovascular)
MultiQTL	LES	21	24	23-26	chr21:3952671-4331664	21	4318845	4323139	CLCNKB	chloride channel, voltage-sensitive Kb
MultiQTL	LES	21	24	23-26	chr21:3952671-4331664	21	4324553	4328320	EPHA2	EPH receptor A2
MultiQTL	F1	21	25	23-26	chr21:3952671-4331664	21	4066167	4071800	TARDBP	TAR DNA binding protein
MultiQTL	F1	21	25	23-26	chr21:3952671-4331664	21	4073738	4087159	MASP2	mannan-binding lectin serine peptidase 2
MultiQTL	F1	21	25	23-26	chr21:3952671-4331664	21	4111299	4117544	SRM	spermidine synthase
MultiQTL	F1	21	25	23-26	chr21:3952671-4331664	21	4118846	4132959	EXOSC10	exosome component 10
MultiQTL	F1	21	25	23-26	chr21:3952671-4331664	21	4134527	4194968	MTOR	mechanistic target of rapamycin (serine/threonine kinase)
MultiQTL	F1	21	25	23-26	chr21:3952671-4331664	21	4196588	4201910	UBIAD1	UbiA prenyltransferase domain containing 1
MultiQTL	F1	21	25	23-26	chr21:3952671-4331664	21	4202686	4223222	PLEKHM2	pleckstrin homology domain containing, family M (with RUN domain) member 2
MultiQTL	F1	21	25	23-26	chr21:3952671-4331664	21	4224542	4228951	TMEM82	transmembrane protein 82
MultiQTL	F1	21	25	23-26	chr21:3952671-4331664	21	4231395	4233589	FBLIM1	filamin binding LIM protein 1
MultiQTL	F1	21	25	23-26	chr21:3952671-4331664	21	4247242	4306251	SPEN	spen homolog, transcriptional regulator (Drosophila)
MultiQTL	F1	21	25	23-26	chr21:3952671-4331664	21	4308144	4311720	ZBTB17	zinc finger and BTB domain containing 17
MultiQTL	F1	21	25	23-26	chr21:3952671-4331664	21	4315382	4317446	HSPB7	heat shock 27kDa protein family, member 7 (cardiovascular)
MultiQTL	F1	21	25	23-26	chr21:3952671-4331664	21	4318845	4323139	CLCNKB	chloride channel, voltage-sensitive Kb
MultiQTL	F1	21	25	23-26	chr21:3952671-4331664	21	4324553	4328320	EPHA2	EPH receptor A2
GridQTL	WG	22	0	0-1	chr22:1-1036648	22	31147	88560	AAK1	AP2 associated kinase 1
GridQTL	WG	22	0	0-1	chr22:1-1036648	22	97931	109820	NFU1	NFU1 iron-sulfur cluster scaffold homolog (S. cerevisiae)
GridQTL	WG	22	0	0-1	chr22:1-1036648	22	113818	142467	GFPT1	glutamine--fructose-6-phosphate transaminase 1
GridQTL	WG	22	0	0-1	chr22:1-1036648	22	153667	245489	ANTXR1	anthrax toxin receptor 1
GridQTL	WG	22	0	0-1	chr22:1-1036648	22	251130	259767	GKN1	gastrokine 1
GridQTL	WG	22	0	0-1	chr22:1-1036648	22	267872	271233	GKN2	gastrokine 2
GridQTL	WG	22	0	0-1	chr22:1-1036648	22	283621	289475	BMP10	bone morphogenetic protein 10
GridQTL	WG	22	0	0-1	chr22:1-1036648	22	299045	315601	ARHGAP25	Rho GTPase activating protein 25
GridQTL	WG	22	0	0-1	chr22:1-1036648	22	320232	340510	CDS2	CDP-diacylglycerol synthase (phosphatidate cytidylyltransferase) 2
GridQTL	WG	22	0	0-1	chr22:1-1036648	22	341131	343721	PCNA	proliferating cell nuclear antigen
GridQTL	WG	22	0	0-1	chr22:1-1036648	22	386025	413551	SLC23A2	solute carrier family 23 (nucleobase transporters), member 2
GridQTL	WG	22	0	0-1	chr22:1-1036648	22	421091	433360	RASSF2	Ras association (RalGDS/AF-6) domain family member 2
GridQTL	WG	22	0	0-1	chr22:1-1036648	22	439397	443886	PRNP	prion protein
GridQTL	WG	22	0	0-1	chr22:1-1036648	22	453545	461675	PROM2	prominin 2
GridQTL	WG	22	0	0-1	chr22:1-1036648	22	464443	505520	DPYSL2	dihydropyrimidinase-like 2
GridQTL	WG	22	0	0-1	chr22:1-1036648	22	528198	542276	BNIP3L	BCL2/adenovirus E1B 19kDa interacting protein 3-like
GridQTL	WG	22	0	0-1	chr22:1-1036648	22	548038	581717	PPP2R2A	protein phosphatase 2, regulatory subunit B, alpha
GridQTL	WG	22	0	0-1	chr22:1-1036648	22	612347	736597	EBF2	early B-cell factor 2
GridQTL	WG	22	0	0-1	chr22:1-1036648	22	818042	824063	CDCA2	cell division cycle associated 2
GridQTL	WG	22	0	0-1	chr22:1-1036648	22	825699	833764	KCTD9	potassium channel tetramerization domain containing 9
GridQTL	WG	22	0	0-1	chr22:1-1036648	22	836798	845295	GNRH1	gonadotropin-releasing hormone 1 (luteinizing-releasing hormone)
GridQTL	WG	22	0	0-1	chr22:1-1036648	22	845405	916512	DOCK5	dedicator of cytokinesis 5
GridQTL	WG	22	0	0-1	chr22:1-1036648	22	953051	957905	NEFL	neurofilament, light polypeptide
GridQTL	WG	22	0	0-1	chr22:1-1036648	22	961776	966540	NEFM	neurofilament, medium polypeptide
QTLMap	LES	22	2	0-5	chr22:1-1370944	22	31147	88560	AAK1	AP2 associated kinase 1
QTLMap	LES	22	2	0-5	chr22:1-1370944	22	97931	109820	NFU1	NFU1 iron-sulfur cluster scaffold homolog (S. cerevisiae)
QTLMap	LES	22	2	0-5	chr22:1-1370944	22	113818	142467	GFPT1	glutamine--fructose-6-phosphate transaminase 1
QTLMap	LES	22	2	0-5	chr22:1-1370944	22	153667	245489	ANTXR1	anthrax toxin receptor 1
QTLMap	LES	22	2	0-5	chr22:1-1370944	22	251130	259767	GKN1	gastrokine 1
QTLMap	LES	22	2	0-5	chr22:1-1370944	22	267872	271233	GKN2	gastrokine 2
QTLMap	LES	22	2	0-5	chr22:1-1370944	22	283621	289475	BMP10	bone morphogenetic protein 10
QTLMap	LES	22	2	0-5	chr22:1-1370944	22	299045	315601	ARHGAP25	Rho GTPase activating protein 25
QTLMap	LES	22	2	0-5	chr22:1-1370944	22	320232	340510	CDS2	CDP-diacylglycerol synthase (phosphatidate cytidylyltransferase) 2
QTLMap	LES	22	2	0-5	chr22:1-1370944	22	341131	343721	PCNA	proliferating cell nuclear antigen
QTLMap	LES	22	2	0-5	chr22:1-1370944	22	386025	413551	SLC23A2	solute carrier family 23 (nucleobase transporters), member 2
QTLMap	LES	22	2	0-5	chr22:1-1370944	22	421091	433360	RASSF2	Ras association (RalGDS/AF-6) domain family member 2
QTLMap	LES	22	2	0-5	chr22:1-1370944	22	439397	443886	PRNP	prion protein
QTLMap	LES	22	2	0-5	chr22:1-1370944	22	453545	461675	PROM2	prominin 2
QTLMap	LES	22	2	0-5	chr22:1-1370944	22	464443	505520	DPYSL2	dihydropyrimidinase-like 2
QTLMap	LES	22	2	0-5	chr22:1-1370944	22	528198	542276	BNIP3L	BCL2/adenovirus E1B 19kDa interacting protein 3-like
QTLMap	LES	22	2	0-5	chr22:1-1370944	22	548038	581717	PPP2R2A	protein phosphatase 2, regulatory subunit B, alpha
QTLMap	LES	22	2	0-5	chr22:1-1370944	22	612347	736597	EBF2	early B-cell factor 2
QTLMap	LES	22	2	0-5	chr22:1-1370944	22	818042	824063	CDCA2	cell division cycle associated 2
QTLMap	LES	22	2	0-5	chr22:1-1370944	22	825699	833764	KCTD9	potassium channel tetramerization domain containing 9
QTLMap	LES	22	2	0-5	chr22:1-1370944	22	836798	845295	GNRH1	gonadotropin-releasing hormone 1 (luteinizing-releasing hormone)
QTLMap	LES	22	2	0-5	chr22:1-1370944	22	845405	916512	DOCK5	dedicator of cytokinesis 5
QTLMap	LES	22	2	0-5	chr22:1-1370944	22	953051	957905	NEFL	neurofilament, light polypeptide
QTLMap	LES	22	2	0-5	chr22:1-1370944	22	961776	966540	NEFM	neurofilament, medium polypeptide
QTLMap	LES	22	2	0-5	chr22:1-1370944	22	1057043	1073720	ADAM28	ADAM metallopeptidase domain 28
QTLMap	LES	22	2	0-5	chr22:1-1370944	22	1146848	1147743	NKX2-6	NK2 homeobox 6
QTLMap	LES	22	2	0-5	chr22:1-1370944	22	1162051	1169100	STC1	stanniocalcin 1
QTLMap	LES	22	2	0-5	chr22:1-1370944	22	1186497	1196856	SLC25A37	solute carrier family 25 (mitochondrial iron transporter), member 37
QTLMap	LES	22	2	0-5	chr22:1-1370944	22	1201616	1210045	ENTPD4	ectonucleoside triphosphate diphosphohydrolase 4
QTLMap	LES	22	2	0-5	chr22:1-1370944	22	1221445	1249008	LOXL2	lysyl oxidase-like 2
QTLMap	LES	22	2	0-5	chr22:1-1370944	22	1249037	1258103	R3HCC1	R3H domain and coiled-coil containing 1
QTLMap	LES	22	2	0-5	chr22:1-1370944	22	1265636	1274713	CHMP7	charged multivesicular body protein 7
QTLMap	LES	22	2	0-5	chr22:1-1370944	22	1282714	1286446	TNFRSF10B	tumor necrosis factor receptor superfamily, member 10b
QTLMap	LES	22	2	0-5	chr22:1-1370944	22	1286695	1293547	RHOBTB2	Rho-related BTB domain containing 2
QTLMap	LES	22	2	0-5	chr22:1-1370944	22	1337138	1369517	XPO7	exportin 7
GridQTL	F1	22	8	0-11	chr22:1-1896679	22	31147	88560	AAK1	AP2 associated kinase 1
GridQTL	F1	22	8	0-11	chr22:1-1896679	22	97931	109820	NFU1	NFU1 iron-sulfur cluster scaffold homolog (S. cerevisiae)
GridQTL	F1	22	8	0-11	chr22:1-1896679	22	113818	142467	GFPT1	glutamine--fructose-6-phosphate transaminase 1
GridQTL	F1	22	8	0-11	chr22:1-1896679	22	153667	245489	ANTXR1	anthrax toxin receptor 1
GridQTL	F1	22	8	0-11	chr22:1-1896679	22	251130	259767	GKN1	gastrokine 1
GridQTL	F1	22	8	0-11	chr22:1-1896679	22	267872	271233	GKN2	gastrokine 2
GridQTL	F1	22	8	0-11	chr22:1-1896679	22	283621	289475	BMP10	bone morphogenetic protein 10
GridQTL	F1	22	8	0-11	chr22:1-1896679	22	299045	315601	ARHGAP25	Rho GTPase activating protein 25
GridQTL	F1	22	8	0-11	chr22:1-1896679	22	320232	340510	CDS2	CDP-diacylglycerol synthase (phosphatidate cytidylyltransferase) 2
GridQTL	F1	22	8	0-11	chr22:1-1896679	22	341131	343721	PCNA	proliferating cell nuclear antigen
GridQTL	F1	22	8	0-11	chr22:1-1896679	22	386025	413551	SLC23A2	solute carrier family 23 (nucleobase transporters), member 2
GridQTL	F1	22	8	0-11	chr22:1-1896679	22	421091	433360	RASSF2	Ras association (RalGDS/AF-6) domain family member 2
GridQTL	F1	22	8	0-11	chr22:1-1896679	22	439397	443886	PRNP	prion protein
GridQTL	F1	22	8	0-11	chr22:1-1896679	22	453545	461675	PROM2	prominin 2
GridQTL	F1	22	8	0-11	chr22:1-1896679	22	464443	505520	DPYSL2	dihydropyrimidinase-like 2
GridQTL	F1	22	8	0-11	chr22:1-1896679	22	528198	542276	BNIP3L	BCL2/adenovirus E1B 19kDa interacting protein 3-like
GridQTL	F1	22	8	0-11	chr22:1-1896679	22	548038	581717	PPP2R2A	protein phosphatase 2, regulatory subunit B, alpha
GridQTL	F1	22	8	0-11	chr22:1-1896679	22	612347	736597	EBF2	early B-cell factor 2
GridQTL	F1	22	8	0-11	chr22:1-1896679	22	818042	824063	CDCA2	cell division cycle associated 2
GridQTL	F1	22	8	0-11	chr22:1-1896679	22	825699	833764	KCTD9	potassium channel tetramerization domain containing 9
GridQTL	F1	22	8	0-11	chr22:1-1896679	22	836798	845295	GNRH1	gonadotropin-releasing hormone 1 (luteinizing-releasing hormone)
GridQTL	F1	22	8	0-11	chr22:1-1896679	22	845405	916512	DOCK5	dedicator of cytokinesis 5
GridQTL	F1	22	8	0-11	chr22:1-1896679	22	953051	957905	NEFL	neurofilament, light polypeptide
GridQTL	F1	22	8	0-11	chr22:1-1896679	22	961776	966540	NEFM	neurofilament, medium polypeptide
GridQTL	F1	22	8	0-11	chr22:1-1896679	22	1057043	1073720	ADAM28	ADAM metallopeptidase domain 28
GridQTL	F1	22	8	0-11	chr22:1-1896679	22	1146848	1147743	NKX2-6	NK2 homeobox 6
GridQTL	F1	22	8	0-11	chr22:1-1896679	22	1162051	1169100	STC1	stanniocalcin 1
GridQTL	F1	22	8	0-11	chr22:1-1896679	22	1186497	1196856	SLC25A37	solute carrier family 25 (mitochondrial iron transporter), member 37
GridQTL	F1	22	8	0-11	chr22:1-1896679	22	1201616	1210045	ENTPD4	ectonucleoside triphosphate diphosphohydrolase 4
GridQTL	F1	22	8	0-11	chr22:1-1896679	22	1221445	1249008	LOXL2	lysyl oxidase-like 2
GridQTL	F1	22	8	0-11	chr22:1-1896679	22	1249037	1258103	R3HCC1	R3H domain and coiled-coil containing 1
GridQTL	F1	22	8	0-11	chr22:1-1896679	22	1265636	1274713	CHMP7	charged multivesicular body protein 7
GridQTL	F1	22	8	0-11	chr22:1-1896679	22	1282714	1286446	TNFRSF10B	tumor necrosis factor receptor superfamily, member 10b
GridQTL	F1	22	8	0-11	chr22:1-1896679	22	1286695	1293547	RHOBTB2	Rho-related BTB domain containing 2
GridQTL	F1	22	8	0-11	chr22:1-1896679	22	1337138	1369517	XPO7	exportin 7
GridQTL	F1	22	8	0-11	chr22:1-1896679	22	1392362	1413351	GFRA2	GDNF family receptor alpha 2
GridQTL	F1	22	8	0-11	chr22:1-1896679	22	1569674	1571893	LZTS1	leucine zipper, putative tumor suppressor 1
GridQTL	F1	22	8	0-11	chr22:1-1896679	22	1577160	1586807	ATP6V1B2	ATPase, H+ transporting, lysosomal 56/58kDa, V1 subunit B2
GridQTL	F1	22	8	0-11	chr22:1-1896679	22	1590325	1596081	SLC18A1	solute carrier family 18 (vesicular monoamine), member 1
GridQTL	F1	22	8	0-11	chr22:1-1896679	22	1597073	1600228	MAK16	MAK16 homolog (S. cerevisiae)
GridQTL	F1	22	8	0-11	chr22:1-1896679	22	1600197	1603650	TTI2	TELO2 interacting protein 2
GridQTL	F1	22	8	0-11	chr22:1-1896679	22	1604318	1606721	RNF122	ring finger protein 122
GridQTL	F1	22	8	0-11	chr22:1-1896679	22	1612167	1616313	DUSP26	dual specificity phosphatase 26 (putative)
GridQTL	LES	24	4	2-6	chr24:1104677-2142817	24	1172019	1337316	ARHGAP32	Rho GTPase activating protein 32
GridQTL	LES	24	4	2-6	chr24:1104677-2142817	24	1366890	1393033	BARX2	BARX homeobox 2
GridQTL	LES	24	4	2-6	chr24:1104677-2142817	24	1442232	1446465	TMEM45B	transmembrane protein 45B
GridQTL	LES	24	4	2-6	chr24:1104677-2142817	24	1463425	1465665	APLP2	amyloid beta (A4) precursor-like protein 2
GridQTL	LES	24	4	2-6	chr24:1104677-2142817	24	1505473	1563159	PRDM10	PR domain containing 10
GridQTL	LES	24	4	2-6	chr24:1104677-2142817	24	1563540	1571848	NFRKB	nuclear factor related to kappaB binding protein
GridQTL	LES	24	4	2-6	chr24:1104677-2142817	24	1590838	1609891	ST14	suppression of tumorigenicity 14 (colon carcinoma)
GridQTL	LES	24	4	2-6	chr24:1104677-2142817	24	1648410	1662586	ZBTB44	zinc finger and BTB domain containing 44
GridQTL	LES	24	4	2-6	chr24:1104677-2142817	24	1686014	1699778	ADAMTS8	ADAM metallopeptidase with thrombospondin type 1 motif, 8
GridQTL	LES	24	4	2-6	chr24:1104677-2142817	24	1705401	1714920	ADAMTS15	ADAM metallopeptidase with thrombospondin type 1 motif, 15
GridQTL	LES	24	4	2-6	chr24:1104677-2142817	24	1806873	1825525	SNX19	sorting nexin 19
GridQTL	PC, F1	24	4	2-5	chr24:1104677-1932783	24	1172019	1337316	ARHGAP32	Rho GTPase activating protein 32
GridQTL	PC, F1	24	4	2-5	chr24:1104677-1932783	24	1366890	1393033	BARX2	BARX homeobox 2
GridQTL	PC, F1	24	4	2-5	chr24:1104677-1932783	24	1442232	1446465	TMEM45B	transmembrane protein 45B
GridQTL	PC, F1	24	4	2-5	chr24:1104677-1932783	24	1463425	1465665	APLP2	amyloid beta (A4) precursor-like protein 2
GridQTL	PC, F1	24	4	2-5	chr24:1104677-1932783	24	1505473	1563159	PRDM10	PR domain containing 10
GridQTL	PC, F1	24	4	2-5	chr24:1104677-1932783	24	1563540	1571848	NFRKB	nuclear factor related to kappaB binding protein
GridQTL	PC, F1	24	4	2-5	chr24:1104677-1932783	24	1590838	1609891	ST14	suppression of tumorigenicity 14 (colon carcinoma)
GridQTL	PC, F1	24	4	2-5	chr24:1104677-1932783	24	1648410	1662586	ZBTB44	zinc finger and BTB domain containing 44
GridQTL	PC, F1	24	4	2-5	chr24:1104677-1932783	24	1686014	1699778	ADAMTS8	ADAM metallopeptidase with thrombospondin type 1 motif, 8
GridQTL	PC, F1	24	4	2-5	chr24:1104677-1932783	24	1705401	1714920	ADAMTS15	ADAM metallopeptidase with thrombospondin type 1 motif, 15
GridQTL	PC, F1	24	4	2-5	chr24:1104677-1932783	24	1806873	1825525	SNX19	sorting nexin 19
